# Supplementary material for: Remote solid cancers rewire hepatic nitrogen metabolism via host nicotinamide-N-methyltransferase
Source: Nat Commun. 2022 Jun 15;13:3346. doi: 10.1038/s41467-022-30926-z (PMC9200709; doi:10.1038/s41467-022-30926-z)
Supplement: Supplementary file 4 — Supplementary Data 1 [file 41467_2022_30926_MOESM4_ESM.xlsx]

## Sheet: Sheet2
Supplementary Data 1 Primer and guide RNA oligo sequences used in this study
Oligo name	Sequence (5' to 3')	applications
Nnmt_KO_target1	AGAGAGAAGCUGAUAGAUGGguuuuagagcuaugcuguuuug	Nnmt KO gRNA
Nnmt_KO_target2	AGAGACAAUGAUCUCCGUGAguuuuagagcuaugcuguuuug	Nnmt KO gRNA
GenomicPCR_F	CTGCCCCTCTTCTGTCCTAGGTGCTG	Genomic PCR
GenomicPCR_R	CAGCTCCCAGAGGTTCTGGTCTGTGTAG	Genomic PCR
Nnmt_F	GAACCAGGAGCCTTTGACTG	qPCR
Nnmt_R	GATTGCACGCCTCAACTTCT	qPCR
Gnmt_F	AGTACAAGGCGTGGTTGCTT	qPCR
Gnmt_R	ATCTTTGTCCAGCGTCAACC	qPCR
B2m_F	GCTCGGTGACCCTGGTCTTT	qPCR
B2m_R	AATGTGAGGCGGGTGGAACT	qPCR
Gapdh_F	TGCGACTTCAACAGCAACTC	qPCR
Gapdh_R	CCTGTTGCTGTAGCCGTATTC	qPCR
