# Supplementary material for: Remote solid cancers rewire hepatic nitrogen metabolism via host nicotinamide-N-methyltransferase
Source: Nat Commun. 2022 Jun 15;13:3346. doi: 10.1038/s41467-022-30926-z (PMC9200709; doi:10.1038/s41467-022-30926-z)
Supplement: Supplementary file 5 — Supplementary Data 2 [file 41467_2022_30926_MOESM5_ESM.xlsx]

## Sheet: Sheet1
Supplementary Data 2 RPKM scores from the livers of sham-operated mice and 4T1-bearing mice in WT and Nnmt KO
symbol	definition	WT Sham-1	WT Sham-2	WT Sham-3	WT Sham-4	WT 4T1-1	WT 4T1-2	WT 4T1-3	WT 4T1-4	KO Sham-1	KO Sham-2	KO Sham-3	KO Sham-4	KO 4T1-1	KO 4T1-2	KO 4T1-3	KO 4T1-4
A1bg	A1bg	228.72	70.82	52.85	165.36	0.86	0.71	0.99	0.97	127.59	38.34	26	82.23	6.22	16.53	1.4	0.89
Krt23	Krt23	12.98	10.81	10.33	8.01	0.14	0.23	0.18	0.24	6.5	5.75	11.71	8.4	0.21	0.19	0.25	0.26
Cyp3a16	Cyp3a16	99.69	8.27	8.23	26.57	0.84	0.43	1.87	0.72	12.01	23.13	8.87	80.9	9.35	33.57	1.99	2.67
Car3	Car3	2328.49	2152.43	2248.77	2052.51	56.93	139.66	25.47	30.71	2492.64	3029.59	2219.79	2067.71	393.73	354.36	119.97	246.29
Slco1a1	Slco1a1	8.85	40.92	29.92	19.65	0.48	1.29	0.2	1.17	59.72	4.98	2.67	26.56	5.2	3.01	0.95	0.6
Hao2	Hao2	69.99	55.34	62.48	60.46	2.69	2.64	2.35	1.42	60.15	61.22	66.42	49.98	13.8	7.8	2.77	6.25
Cyp2a22	Cyp2a22	145.87	92.36	94.31	84.36	4.15	5.51	3.01	3.48	50.21	107.21	120.18	60.38	10.14	3.85	4.33	10.27
Cyp2c69	Cyp2c69	166.2	90.71	84.36	101.52	2.94	1.89	9.37	3.44	127.88	41.79	76.88	97.47	16.77	10.51	3.62	4.84
Gm1600	Gm1600	1	0.75	0.79	0.47	0.03	0.03	0.03	0.03	0.94	0.53	1	0.59	0.07	0.05	0.05	0.1
Acot1	Acot1	29.58	30.87	18.31	15.35	1.02	1.19	0.63	0.96	13.39	10.64	9.67	11.53	1.1	1.16	0.84	1.34
Sult2a3	Sult2a3	2.71	1.59	0.83	6.34	0.03	0.2	0.25	0.02	0.24	8	2.82	2.82	0.08	0.39	0.08	0.19
Car1	Car1	8.58	8.82	9.72	7.9	0.45	0.64	0.16	0.32	9.31	7.63	8.91	10.74	1.42	1.68	0.6	0.96
Cyp2c40	Cyp2c40	107.95	106.08	104.99	115.32	3.15	1.42	12.17	3.44	152.78	71.12	85.35	108.6	27.46	23.92	3.89	6.36
Eci3	Eci3	6.43	3.94	4.21	4.5	0.24	0.22	0.23	0.21	4.51	2.27	2.71	3.95	0.28	0.54	0.22	0.41
Acot3	Acot3	131.09	70.99	89.32	61.85	5.59	3.96	5.21	2.08	50.07	41.29	82.94	58.94	9.98	3.94	4.6	8.11
Ces1f	Ces1f	267.49	273.82	269.27	208.12	11.42	21.45	9.57	9.38	286.43	242.81	226.35	247.28	71.45	58.01	18.13	42.73
Hamp2	Hamp2	354.55	291.37	367.52	427.04	18.74	21.83	25.37	12.47	227.91	915.58	1050.36	347.59	40.77	44.91	22.31	36.24
Gstm3	Gstm3	9.41	12.54	8.77	14.67	0.36	0.59	0.97	0.69	6.42	10.91	10.39	5.86	2.62	1.98	0.83	0.92
Ugt2b37	Ugt2b37	2.41	1.89	1.41	1.38	0.13	0.11	0.11	0.07	1.69	2.34	1.95	2.45	0.16	0.36	0.02	0.15
9030619P08Rik	9030619P08Rik	52.62	47.22	40.57	58.26	2.89	4.93	1.48	2.8	43.75	31.71	51.17	64.53	16.7	21.94	2.69	3.64
Gsta1	Gsta1	1.74	1.74	0.96	2.89	0.05	0.18	0.18	0.05	0.83	1.47	1.93	1.26	0.2	0.08	0.16	0.1
Ces2c	Ces2c	3.03	3.98	2.98	3.98	0.16	0.25	0.27	0.22	4.02	3.77	3.64	3.72	0.77	0.67	0.27	0.46
Mup3	Mup3	998.87	1671.15	1130.68	773.62	54.26	108.27	32.1	100.37	1656.49	942.64	729.7	1442.15	208.74	279.1	86.64	69.19
Slc26a3	Slc26a3	0.04	2.65	0.04	0.05	0.06	0.02	0.03	0.07	0.04	0.13	0.05	0.02	0.02	0.04	0.18	0.01
Dmbt1	Dmbt1	2.05	64.7	0.43	1.15	0.47	0.6	0.49	2.87	1.04	3.85	0.34	0.47	0.31	1.41	6.86	2.47
Sult2a8	Sult2a8	210.41	222.19	235.35	232.77	12.96	28.01	5.02	13.68	276.29	115.46	150.71	215.72	41.99	59.79	14.89	20.62
D630024D03Rik	D630024D03Rik	1.85	1.91	2.05	1.92	0.13	0.2	0.15	0.05	1.83	0.42	0.54	1.27	0.36	0.39	0.13	0.27
Erbb4	Erbb4	0.42	0.72	0.51	0.58	0.05	0.03	0.03	0.05	0.32	0.29	0.33	0.46	0.27	0.12	0.04	0.16
Cyp4a10	Cyp4a10	486.98	391.62	236.08	205.35	11.9	20.42	34.89	29.48	203.15	209.9	204.95	304.76	12.01	3.53	18.45	24.78
Fam198a	Fam198a	2.27	1.77	1.27	2.01	0.13	0.23	0.08	0.12	0.78	1.58	0.82	0.74	0.18	0.38	0.12	0.15
Grid1	Grid1	0.86	0.57	1.06	0.6	0.07	0.09	0.04	0.04	1.07	1.01	1.16	0.87	0.21	0.09	0.15	0.16
Acaa1b	Acaa1b	581.25	593.56	428.05	456.84	32.31	70.52	27.81	36.67	436.28	515.6	493.73	515.88	65.95	83.1	49.11	73.72
Cyp2g1	Cyp2g1	17.42	10.95	13.19	11.53	0.98	1.13	1.09	1.16	11.87	4.73	11.03	12.42	3.29	2.45	1.55	1.77
Vldlr	Vldlr	6.89	4.66	5.3	3.54	0.41	0.48	0.41	0.38	3.48	5.12	5.54	3.08	0.44	0.37	0.34	0.43
Cyp2c55	Cyp2c55	1.13	1.58	1.15	1.62	0.08	0.13	0.06	0.2	1.02	1.1	1.17	0.47	0.29	0.25	0.09	0.16
Gngt1	Gngt1	0.84	0.48	0.39	0.45	0.05	0.05	0.01	0.08	0.5	1.02	0.06	0.05	0.23	0.29	0.11	0.09
Slc26a4	Slc26a4	0.48	0.53	0.79	0.57	0.04	0.08	0.04	0.05	1.22	0.57	0.7	0.69	0.22	0.18	0.07	0.17
Inmt	Inmt	371.74	479.53	413.83	468.3	30.82	55.75	31.99	36.93	576	621.61	758.16	608.49	113.25	73.86	42.26	56.95
9130409I23Rik	9130409I23Rik	12.52	12.63	9.81	10.92	0.92	1.44	0.93	0.89	7.19	6.64	6.62	7.85	1.54	2.06	1.77	1.44
Ell3	Ell3	2.6	1.45	2.72	1.65	0.09	0.36	0.23	0.11	3.31	2.18	2.19	1.97	0.25	0.43	0.14	0.22
Serpina6	Serpina6	762.64	561.74	738.33	693.88	62.55	135.9	19.57	42.85	811.64	835.1	1521.28	980.3	368.22	255.69	87.28	140.5
Gsta2	Gsta2	27.07	28.85	20.21	38.58	2.37	3.09	3.53	2.18	16.72	26.04	48.53	25.94	2.76	1.26	2.07	1.42
Cyp2f2	Cyp2f2	256.04	338.64	227.23	273.48	25.56	29.15	22.76	29.52	298.9	232.62	263.92	315.02	51.6	59.8	26.5	20.43
Poln	Poln	0.46	0.47	0.35	0.34	0.07	0.06	0.02	0.02	0.42	0.34	0.16	0.33	0.09	0.13	0.05	0.09
Ugt1a9	Ugt1a9	18.19	14.6	12.2	13.33	1.09	1.86	1.84	1.75	15.4	14.53	16.52	13.44	2.88	4.42	2.4	1.6
Sult1c2	Sult1c2	12.62	12.18	12.5	9.72	1.38	2.23	0.98	1.03	10.49	10.82	13.84	11.03	2.11	2.19	1.46	2
Ptgds	Ptgds	4.12	4.4	2.48	12.78	0.5	0.63	0.58	1.15	2.78	1.54	3.32	3.16	0.36	1.6	0.86	0.23
Ces1e	Ces1e	111.89	122.95	99.77	99.24	11.94	17.68	11.26	13.07	110.97	112.67	122.06	84.58	32.18	29.2	16.56	24.78
Lrit1	Lrit1	5.12	5.18	5.19	4.28	0.59	0.77	0.57	0.58	4.47	3.06	4.51	4.13	1.25	1.3	1.06	1.24
D130043K22Rik	D130043K22Rik	3.61	3.33	3.21	2.89	0.42	0.4	0.54	0.3	4.38	4.8	4.13	3.7	1.31	1.34	0.64	0.63
C330021F23Rik	C330021F23Rik	0.67	1.04	1.06	0.9	0.16	0.12	0.11	0.08	1.55	1.04	0.85	0.62	0.46	0.56	0.15	0.24
Lrit2	Lrit2	2.4	2.24	2.19	1.83	0.28	0.34	0.26	0.23	2.5	1.59	2.21	2.46	0.53	0.51	0.58	0.44
Adck3	Adck3	102.9	107.71	107.01	105.6	12.48	15.56	14.01	15.84	79.05	58.38	56.97	67.46	24.19	30.82	16.23	22.02
Gm38416	Gm38416	0.22	0.55	0.21	0.36	0.03	0.07	0.03	0.06	0.46	0.43	0.15	0.47	0.26	0.23	0.04	0.05
Ddc	Ddc	55.59	59.64	57.95	56.23	7.25	7.95	10.33	8.31	37.23	67.56	23.12	35.72	20.32	14.47	12.32	13.05
Htra4	Htra4	0.98	0.92	0.88	0.79	0.13	0.12	0.19	0.09	1.25	0.42	0.36	0.92	0.18	0.38	0.05	0.13
Sult2a7	Sult2a7	2.2	2.95	2.47	7.8	0.36	1.01	0.2	0.73	2.53	1.77	3.65	1.4	0.73	5.29	0.42	0.56
Ntrk2	Ntrk2	0.2	0.33	0.4	0.14	0.03	0.06	0.02	0.05	0.34	0.95	0.8	0.61	0.08	0.1	0.03	0.09
Fcer2a	Fcer2a	0.19	0.45	0.12	0.17	0.02	0.04	0.03	0.05	0.1	0.08	0.12	0.11	0.17	0.44	0.04	0.11
Pnldc1	Pnldc1	2.77	2.35	2.94	1.36	0.31	0.68	0.17	0.27	1.24	0.26	0.94	1.16	0.22	0.53	0.4	0.85
Slc13a2	Slc13a2	0.69	0.93	0.74	0.45	0.07	0.1	0.2	0.06	1.59	1.92	2.16	1.65	0.08	0.11	0.03	0.06
Syt1	Syt1	8.77	9.51	9.32	8.52	1.12	1.89	0.91	1.72	7.94	3.7	5.2	5.99	3.2	2.75	2.1	2.53
Lrp2bp	Lrp2bp	0.38	0.74	0.59	0.52	0.1	0.09	0.07	0.09	0.3	0.24	0.38	0.34	0.09	0.15	0.04	0.09
Cyp4a31	Cyp4a31	4.48	3.96	2.27	1.94	0.51	0.57	0.44	0.47	1.75	1.69	1.82	2.63	0.21	0.13	0.43	0.44
Spsb4	Spsb4	3.09	2.98	2.6	2.46	0.28	0.66	0.54	0.3	2.97	4.18	2.08	1.74	1.51	1	0.73	0.77
G6pc	G6pc	131.13	184.71	205.06	246.69	35.42	37.95	15.45	33.97	108.62	156.55	102.95	92.69	27.34	71.06	26.19	27.31
1500017E21Rik	1500017E21Rik	24.5	21.95	30.93	23.7	4.9	5.18	2.25	4.05	30.4	13.91	15.09	23.22	7.44	16.25	7.79	10.87
Cd209g	Cd209g	0.62	1.1	0.8	0.55	0.14	0.1	0.17	0.09	0.57	0.75	0.62	0.45	0.11	0.69	0.21	0.26
Rfx4	Rfx4	0.73	0.45	0.53	0.43	0.08	0.09	0.05	0.13	0.36	0.37	0.24	0.26	0.06	0.39	0.1	0.21
Elovl3	Elovl3	1.63	1.47	1.22	1.35	0.26	0.2	0.18	0.29	1.58	0.25	0.32	1.18	0.23	0.7	0.23	0.35
Gstt3	Gstt3	65.81	68.78	62.73	66.05	7.51	6.57	19.55	9.79	64.94	93.68	101.09	69.62	16.1	10.79	7.06	7.62
Cd276	Cd276	1.8	1.77	1.22	1.42	0.25	0.38	0.21	0.19	1.31	1.15	0.89	1.15	0.71	0.35	0.27	0.28
Rnf186	Rnf186	7.06	4.99	5.77	5.22	0.94	1.41	1.33	0.15	4.62	3.95	3.8	3.59	1.4	2.39	0.94	1.05
Mmp13	Mmp13	0.23	0.17	0.11	0.09	0.03	0.02	0.04	0.01	0.07	0.11	0.05	0.05	0.07	0.09	0.03	0.08
Cyp2b13	Cyp2b13	258.44	228.21	269.95	196.3	36.25	65.18	28.49	29.29	251.88	304.02	306.83	260.57	79.58	66.86	68.42	81.84
Cyp2c44	Cyp2c44	19.89	21.67	20.51	18.45	3.94	4.91	2.25	2.55	27.72	20.58	22.86	18.68	6.56	6.98	4.22	6.45
Cbln3	Cbln3	0.17	0.12	0.26	0.15	0.02	0.06	0.02	0.02	0.23	0.14	0.12	0.15	0.1	0.09	0.05	0.06
Meg3	Meg3	0.31	0.25	0.3	0.18	0.03	0.1	0.02	0.03	0.54	0.1	0.26	0.2	0.09	0.09	0.06	0.09
Acss3	Acss3	11.16	10.29	9.86	8.44	1.72	1.82	1.73	1.66	9.76	10.18	8.84	10.7	3.05	3.5	2.02	2.47
Flrt3	Flrt3	0.06	0.64	0.04	0.06	0.05	0.01	0.03	0.05	0.04	0.05	0.04	0.06	0.02	0.05	0.09	0.06
Gm11992	Gm11992	0.7	0.5	0.95	0.4	0.14	0.1	0.12	0.09	0.52	0.32	0.53	0.45	0.18	0.29	0.15	0.16
Nudt7	Nudt7	34.71	60.37	57.85	54.88	9.03	11.76	9.2	6.95	81.7	97.59	39.42	58.93	21	25.76	12.12	11.4
Me1	Me1	23.38	29.63	22.58	25.54	4.19	5.09	4.68	4.19	29.01	30.73	34.56	28.69	6.03	10.42	5.4	5.17
Cyp46a1	Cyp46a1	1.71	2.2	1.8	1.41	0.2	0.33	0.31	0.46	2.19	1.53	2.94	2.11	0.36	0.4	0.51	0.42
Unc79	Unc79	0.29	0.36	0.16	0.23	0.03	0.06	0.03	0.07	0.13	0.05	0.27	0.34	0.02	0.05	0.04	0.06
Acot2	Acot2	7.35	6.07	4.58	3.36	0.93	1.11	0.81	1.06	3.32	4.09	3.53	2.48	1.41	1.25	1.07	1.91
Aldh3a2	Aldh3a2	297.42	258.89	231.2	169.72	45.37	53.24	36.63	40.63	214.66	175.01	240.39	236.42	54.51	56.11	47.29	63.7
Npas2	Npas2	0.23	0.21	0.1	0.22	0.02	0.04	0.04	0.04	0.05	0.02	0.01	0.04	0.05	0.05	0.01	0.02
Gm15401	Gm15401	4.24	4.63	2.77	1.47	0.56	0.71	0.52	0.66	2.07	1.47	0.89	1.2	1.02	0.84	1.32	1.66
Bdh2	Bdh2	8.83	11.65	11.23	11.27	1.81	1.79	1.96	2.59	10.4	12.03	12.59	8.83	3.34	2.27	2.16	2.48
Gstm6	Gstm6	97.52	107.32	114.97	133.26	24.61	23.1	16.96	21.41	117.25	79.66	107.14	94.57	37.52	37.66	22.81	23.6
Cyp4f14	Cyp4f14	125.28	134.27	131.21	155.17	28.21	25.93	28.67	23.01	167.14	139	100.25	142.31	67.14	45.57	30.71	26.04
Rian	Rian	0.74	0.62	1.01	0.49	0.12	0.23	0.08	0.13	1.55	0.25	0.6	0.39	0.39	0.26	0.21	0.29
Cela1	Cela1	14.48	15.93	15.6	13.78	2.76	2.99	3.11	2.88	18.44	8.81	8.69	15.27	5.28	5.13	3.23	3.77
Mapk15	Mapk15	4.73	5.69	3.87	3.8	0.75	1.24	0.62	0.95	3.19	2.19	2.55	3.45	1.17	2.05	1.04	1.55
Nfe2l3	Nfe2l3	0.17	0.21	0.16	0.12	0.04	0.06	0.02	0.01	0.18	0.15	0.29	0.18	0.07	0.11	0.04	0.05
Gbp10	Gbp10	10.48	6.33	7.69	14.12	1.69	3.58	0.56	1.81	4.15	2.33	2.7	3.65	5.39	5.39	3.81	6.06
Sult2a1	Sult2a1	92.66	78.96	58.64	185.23	14.59	19.52	36.75	11.92	23.52	176.03	90.56	162.47	19.36	28.53	15.37	17.6
Slc30a10	Slc30a10	9.71	11.98	8.4	9.93	2.22	1.84	2.44	1.54	6.43	6.72	4.85	4.87	3.11	4.32	2.58	2.8
Sult3a1	Sult3a1	73	67.68	62.37	46.6	10.73	11.78	16.24	11.48	97.09	35.04	20.08	68.33	27.78	27.04	20.83	13.99
Gstm4	Gstm4	45.9	50.1	48.23	48.18	9.04	10.31	9.5	9.92	40.46	36.34	29.1	33.95	16.35	18.84	11.88	14.7
Tymp	Tymp	63.16	64.24	55.4	52.28	9.36	11.6	14.66	12.17	33.65	24.07	21.95	36.22	10	16.77	13.6	14.85
Vil1	Vil1	0.08	0.34	0.06	0.06	0.02	0.02	0.02	0.05	0.09	0.16	0.11	0.17	0.05	0.01	0.07	0.05
Gm13483	Gm13483	0.16	0.2	0.22	0.09	0.01	0.03	0.03	0.07	0.15	0.16	0.12	0.17	0.06	0.08	0.12	0.03
Syt3	Syt3	1.9	1.66	1.82	1.35	0.4	0.32	0.21	0.48	1.44	1.84	1.32	1.61	0.33	0.44	0.36	0.58
Ehhadh	Ehhadh	212.01	249.66	170.09	175.09	34.78	53.45	38.57	43.07	143.23	201.78	203.21	173.27	49.39	46.76	45.56	56.69
Mme	Mme	9.16	10.47	8.96	10.64	1.91	3.12	1.34	1.91	10.22	10.79	13.32	9.65	3.73	3.17	2.21	2.75
Acot4	Acot4	61.32	38.83	42.78	33.59	10.03	11.01	10.57	5.65	35.44	28.86	46.13	37.15	14.03	8.85	11.76	14.34
Sult5a1	Sult5a1	3.79	2.1	1.62	1.01	0.28	0.26	0.31	0.95	11.99	2	2.12	12.9	1.82	2.49	0.99	0.62
Ckmt1	Ckmt1	0.1	1.81	0.07	0.15	0.08	0.12	0.15	0.1	0.13	0.18	0.06	0.1	0.01	0.13	0.33	0.1
Aoc3	Aoc3	0.08	0.32	0.09	0.03	0.03	0.03	0.02	0.03	0.03	0.05	0.01	0.04	0.05	0.04	0.04	0.03
Gm2061	Gm2061	0.57	0.61	0.44	0.64	0.17	0.13	0.09	0.09	0.28	0.46	0.25	0.32	0.32	0.2	0.31	0.16
Aldh1a7	Aldh1a7	100.56	119.93	97.52	121.64	22.63	30.56	19.01	21.2	102.22	111.41	86.72	88.92	47.24	52.03	26.89	28.75
Esrrg	Esrrg	1.6	0.99	0.96	0.66	0.24	0.25	0.29	0.12	0.83	1.53	0.78	0.53	0.3	0.15	0.22	0.21
Cyp3a44	Cyp3a44	334.35	170.57	163.27	238.85	52.96	41.97	56.44	42.99	234.55	186.21	160.27	353.9	139.94	222.69	83.03	82.86
Acsl1	Acsl1	318.18	287.28	267.1	225.32	56.21	71.3	52.96	56.02	234.53	265.09	214.6	207.53	76.72	91.66	75.71	92.01
Keg1	Keg1	28.74	47.53	40.07	53.23	9.67	9.72	7.59	9.59	37.46	37.52	36.45	34.01	16.71	10.09	13.48	9.59
Aqp8	Aqp8	79.09	67.61	78.12	87.72	17.17	22.81	13.89	13.55	52.32	53.55	35.11	33.11	24.84	41.6	18.43	30.92
Sucnr1	Sucnr1	2.21	2.85	3.52	2.68	0.47	0.85	0.59	0.52	7.41	7.14	6.37	4.85	1.71	1.62	0.66	1.5
Gas1	Gas1	4.4	4.8	4.54	3.82	0.95	0.94	1.3	0.63	4.4	4.01	6.1	4.64	1.04	2.09	0.68	0.81
Bach2	Bach2	1.75	2.61	2.67	2.58	0.55	0.47	0.65	0.43	1.23	2.94	1.12	1.16	1.16	1.07	0.88	0.96
Ncmap	Ncmap	2.56	2.08	2.42	1.28	0.31	0.5	0.49	0.53	1.39	0.51	0.6	1.37	0.39	0.65	0.45	0.52
Gm15441	Gm15441	0.3	0.86	0.31	0.2	0.07	0.08	0.09	0.13	0.15	0.07	0.12	0.21	0.06	0.11	0.03	0.22
Scd1	Scd1	886.78	1143.14	834.66	942.18	142.33	305.36	201.11	196.44	717.07	1881.18	1052.45	718.4	208.77	461.55	142.58	84.32
Cyp2c29	Cyp2c29	851.47	933.5	927.16	984.39	196.99	205.43	217.46	205.18	908.95	1089.45	1159.64	859.83	337.24	270.13	187.82	165.78
Cyp2a5	Cyp2a5	505.65	427.45	662.97	465.39	106.68	122.73	113.34	119.22	680.72	595.43	1013.14	841.47	161.47	116.22	121.87	133.66
Cyp3a41a	Cyp3a41a	20.38	6.46	6.83	10.85	1.79	1.85	3.48	2.89	14.9	14.84	3.48	28.16	7.66	29.02	7.28	5.93
Ackr4	Ackr4	0.55	0.7	0.54	0.47	0.07	0.2	0.14	0.1	0.68	0.45	0.68	0.7	0.24	0.24	0.14	0.11
Rdh18-ps	Rdh18-ps	1.21	1.23	1.19	0.85	0.2	0.3	0.18	0.34	1.74	2.65	1.81	2.25	0.29	0.33	0.46	0.46
Lipc	Lipc	155.54	162.16	157.67	162.18	33.28	40.59	31.86	39.67	152.56	114.35	150.81	157.83	57.39	57.99	38.9	39.78
Fabp1	Fabp1	7938.65	8223.82	6382.5	7241.42	1715.79	2549.06	997.5	1541.78	7051.6	5253.96	5303.06	5905.28	2416.48	2552.58	1902.56	2423.41
Pctp	Pctp	27.11	17.54	11.73	8.35	3.77	4.38	3.34	3.41	10.88	12.69	11.02	9.06	4.94	3.6	4.37	7.47
3010026O09Rik	3010026O09Rik	7.21	8.7	6.98	7.31	1.45	1.93	1.38	2.21	4.31	2.64	3.07	4.26	2.68	5	1.76	2.85
5730435O14Rik	5730435O14Rik	0.45	0.29	1.08	0.47	0.14	0.16	0.12	0.11	0.3	0.21	0.4	0.38	0.08	0.4	0.14	0.19
Sgk2	Sgk2	22.76	24.84	19.5	18.64	3.25	3.27	8.54	5.1	22.65	23.6	15.56	15.51	5.78	7	4.84	7.22
Ugt2b1	Ugt2b1	153.43	185.34	174.67	178.29	39.38	51.12	32.12	41.66	217.17	134.82	166.4	217.88	73.23	64.75	42.37	45.83
Ugt1a5	Ugt1a5	12.82	11.15	8.51	11.84	2.76	2.4	3.07	2.32	13.75	9.67	12.4	11.57	4.35	6.43	1.64	2.02
Srgap3	Srgap3	0.73	0.3	0.3	0.22	0.11	0.09	0.09	0.08	0.51	0.36	0.23	0.49	0.16	0.16	0.15	0.14
Ppp1r3c	Ppp1r3c	36.98	36.81	32.53	26.51	5.08	5.45	10.48	10.75	19.21	17.31	10.44	12.88	10.85	11.18	11.43	9.64
Cyp2a4	Cyp2a4	369.4	317.9	276.37	277.22	57.04	79.88	106.78	53.02	499.95	509.79	487.07	565.62	209.69	220.45	157.33	113.67
Tnfaip8l3	Tnfaip8l3	0.59	0.6	0.48	0.42	0.08	0.17	0.14	0.11	0.63	0.61	0.5	0.31	0.35	0.36	0.12	0.22
Shank2	Shank2	3.84	3.37	3.16	2.93	1.01	0.98	0.46	0.74	2.53	3.84	2.18	1.87	1.58	0.88	1.12	1.29
Mesp2	Mesp2	0.27	0.28	0.19	0.17	0.02	0.11	0.07	0.02	0.27	0.2	0.21	0.19	0.24	0.12	0.06	0.07
1700092C10Rik	1700092C10Rik	2.44	2.93	2.19	2.03	0.15	0.14	1.86	0.17	2.3	4.04	2.81	2.46	1.15	0.49	0.96	0.57
Nrep	Nrep	8	7.69	9.62	8.31	2.3	3.25	1.25	1.36	9.4	49.54	9.13	9.69	5.41	2.3	2.1	1.99
Papss2	Papss2	105.22	98.56	92.55	96.95	21.82	23.99	24.37	25.77	104.49	116.57	117.87	104.77	40.13	45.06	28.27	31.08
Clic3	Clic3	0.18	0.01	0.06	0.61	0.08	0.06	0.05	0.02	0.12	0.03	0.37	0.13	0.01	0.06	0.07	0.07
Aox3	Aox3	46.91	55.79	51.98	55.59	13.54	18.48	7.1	12.62	48.68	30.54	37.67	40.51	20.27	26.41	17.17	20.88
Retsat	Retsat	247.32	253.39	169.63	141.69	45.43	54.74	43.64	56.39	168.35	274.82	198.24	203.75	36.1	30.59	54.28	62.5
Hsd3b2	Hsd3b2	12.86	15.29	14.75	13.26	2.98	4.51	3.1	3.33	19.52	18.51	17.28	16.22	8.88	5.63	5.01	5.78
Papln	Papln	0.53	0.52	0.52	0.39	0.11	0.12	0.13	0.13	0.47	0.41	0.54	0.36	0.17	0.12	0.11	0.2
Pdilt	Pdilt	3.17	4.71	3.5	3.78	0.88	1.17	1.01	0.73	4.23	3.11	2.3	3.4	1.56	1.53	1.3	1.15
Ces2a	Ces2a	221.68	283.95	233.61	286.15	56.76	65.68	61.85	73.23	251.69	224.92	245.39	201.94	61.53	68.41	52.38	45.64
Ntn3	Ntn3	0.5	0.51	0.57	0.53	0.14	0.17	0.09	0.13	0.62	0.7	0.6	0.57	0.29	0.17	0.14	0.2
4930513O06Rik	4930513O06Rik	0.67	0.39	0.53	0.44	0.17	0.19	0.07	0.08	0.19	0.38	0.33	0.29	0.13	0.16	0.23	0.29
Cyp2c54	Cyp2c54	205.76	235.55	253.27	241.03	59.71	61.47	50.69	63.29	241.03	147.18	164	223.47	89.23	69.43	56.74	49.79
Cyp1a2	Cyp1a2	241.52	283.25	326.87	317.35	74.92	90.06	64.83	64.26	361.39	324.65	386.64	357.06	151.21	124.35	88.96	104.73
Mlxipl	Mlxipl	67.75	67.63	58.17	60.21	14.51	16.25	18.65	14.65	69.78	71.59	87.26	76.33	24.23	26.17	20.63	23.46
Sc5d	Sc5d	81.21	75.59	75.5	94.3	21.12	26.1	20.26	15.33	114.16	155.34	95.67	76.94	49.49	68.55	22.75	26.61
Nr1d1	Nr1d1	57.36	46.58	47.18	42.07	11.67	13.92	13.34	10.09	36.4	17.03	29.22	33.99	12.21	22.13	10.07	15.66
Cyp7b1	Cyp7b1	13.75	17.28	17	12.21	2.96	4.17	3.26	4.9	27.77	11.74	11.34	25.24	7.93	8.08	5.8	4.89
Lifr	Lifr	40.1	41.84	38.85	46.6	10.6	12.11	9.4	10.75	43.74	27.24	33.05	41.67	19.49	14.55	11.59	10.44
Cyp3a59	Cyp3a59	27.69	29.07	17.32	19.71	4.46	4.94	7.18	7.44	19.68	15.54	23.05	17.01	6.77	10.18	5.65	7.58
Sco2	Sco2	24.89	26.03	21.39	19.75	5.12	5.65	6.71	6.2	13.66	10.67	10.55	13.98	4.88	6.75	6.25	6.86
Slc22a30	Slc22a30	42.31	52.5	45.17	45.33	11.57	14.63	11.93	9.76	61.57	52.23	42.64	53.38	26.77	22.98	16.28	18.81
Gm16551	Gm16551	2.19	4.68	2.09	3.52	0.69	0.97	0.82	0.77	1.72	6.21	2.24	1.63	1.92	0.84	0.99	0.68
Olfr20	Olfr20	0.31	0.4	0.33	0.26	0.13	0.12	0.03	0.06	0.21	0.04	0.17	0.19	0.08	0.12	0.31	0.16
Cyp2c37	Cyp2c37	420.48	363.72	374.78	375.87	97.75	101.31	109.72	94.57	295.48	351.44	497.93	347.95	129.81	83.62	99.47	95.75
Bhlhe41	Bhlhe41	1.65	1.16	1.46	1.17	0.32	0.31	0.48	0.32	1.31	0.31	0.61	1.01	0.31	0.55	0.36	0.31
Adra1b	Adra1b	15.92	14.86	14.87	15.82	4.43	5.01	3.04	3.73	16.04	19.01	17.12	14.6	9.98	8.12	5.53	6.53
Gm19522	Gm19522	0.57	0.7	0.51	0.71	0.24	0.15	0.17	0.1	0.72	1.23	1.15	0.9	0.18	0.14	0.2	0.09
Gm4841	Gm4841	0.09	0.14	0.17	0.43	0.04	0.1	0.04	0.04	0.09	0.27	0.15	0.09	0.23	0.14	0.12	0.26
Cyp4a14	Cyp4a14	334.06	357.54	217.53	154.9	46	53.33	117.4	65.58	110.43	218.33	116.48	161.15	21.66	3.45	48.02	48.18
Ccdc162	Ccdc162	1.75	1.72	1.95	1.82	0.49	0.63	0.36	0.45	1.6	0.87	0.88	1.3	0.75	0.92	0.75	0.76
Col4a4	Col4a4	0.08	0.09	0.11	0.13	0.03	0.03	0.02	0.03	0.09	0.05	0.07	0.07	0.04	0.04	0.02	0.06
Gstm1	Gstm1	791.76	881.53	807.91	843.24	211.96	223.88	222.28	238.57	735.29	841.27	905.14	726.02	314.57	288.17	246.93	233.53
Stx1b	Stx1b	1.63	1.53	1.56	1.58	0.44	0.57	0.42	0.27	0.83	0.8	0.76	0.91	0.56	1.18	0.54	1.18
Abcb11	Abcb11	183.41	218.21	181.01	209.6	50.81	50.76	60.83	51.62	176.77	141.9	168.62	157.99	79.68	101.23	63.37	64.04
4930452B06Rik	4930452B06Rik	0.4	0.59	0.33	0.6	0.18	0.1	0.14	0.1	0.26	0.2	0.19	0.31	0.21	0.15	0.17	0.06
E230016M11Rik	E230016M11Rik	0.91	0.74	0.58	0.57	0.19	0.3	0.12	0.15	0.83	0.73	0.45	0.62	0.36	0.29	0.28	0.51
Ces1d	Ces1d	465.41	442.45	429.67	364.28	121.13	144.09	103.14	94	475.9	572.03	600.3	475.91	268.49	130.56	123.71	176.86
Mup20	Mup20	7.14	11.77	9.19	7.14	1.73	4	0.91	2.94	11.68	7.47	12.43	15.12	3.76	4.79	2.53	1.59
Rarres1	Rarres1	55.4	66.93	57.05	54.89	17.09	23.2	10.06	13.76	34.63	25.64	25.95	33.16	18.07	26.03	18.13	23.23
Mpp4	Mpp4	0.48	0.72	0.61	0.55	0.14	0.25	0.1	0.16	0.99	0.72	1.05	1.39	0.45	0.11	0.17	0.25
Cyp2b9	Cyp2b9	548.84	474.43	497.26	424.45	134.69	164.89	121.99	114.31	439.58	491.08	604.96	482.12	188.9	166.28	166.02	185.07
Odf3b	Odf3b	6.42	6.24	5.09	4.72	1.43	1.9	1.39	1.5	3.55	3.73	3.08	4.21	1.56	1.89	1.56	1.71
Pdp2	Pdp2	13.87	12.86	13	12.56	4.3	4.04	3.11	3.03	10.66	9.77	10.36	12.82	5.14	5.9	4.73	4.68
Abca8a	Abca8a	44.3	57.29	53.5	55.93	15.02	20.09	9.25	14.35	53.91	41.67	47.01	41.62	33.28	21.82	19.46	29.53
Mreg	Mreg	13.51	15.27	13.44	12.87	3.9	3.84	4.32	3.29	7.44	9.88	9.36	7.52	4.01	3.46	3.02	3.52
Aldh1a1	Aldh1a1	440.58	400.87	437.98	385.55	126.24	163.08	71.25	104.4	471.52	443.6	377.39	422.15	211.83	194.21	144.56	164.96
Sult2a5	Sult2a5	49.6	32.6	32.87	52.96	9.97	12.56	16.19	8.21	19.74	48.92	66.04	40.46	14.13	16.09	10.2	12.77
Csrp3	Csrp3	38.12	35.41	33.66	30.84	9.94	11.89	6.63	10.24	23.84	12.45	11.07	24.99	17.11	19.73	12.23	14.17
Vps37d	Vps37d	0.4	0.18	0.22	0.27	0.04	0.11	0.07	0.08	0.21	0.08	0.19	0.22	0.14	0.12	0.02	0.11
Tm7sf2	Tm7sf2	55.38	54.78	53.39	61.94	17.73	16.16	15.22	14.15	65.19	53.86	59.75	59.58	28.7	37.85	15.6	20.13
Mogat1	Mogat1	1.26	1.4	0.97	0.62	0.34	0.33	0.13	0.4	0.39	0.8	0.54	0.63	0.19	0.2	0.25	0.44
Amdhd1	Amdhd1	130.09	134.33	121.76	120.89	27.75	35.8	42.21	38	97.03	77.04	94.78	92.46	38.69	51.81	37.9	41.06
Fbxo21	Fbxo21	50.86	46.94	53.12	43.6	11.52	16.1	9.45	18.3	24.04	6.13	21.45	20.74	8.26	13.43	9.13	12.57
Klk1b4	Klk1b4	1.74	2.01	0.88	2.22	0.34	0.63	0.47	0.51	0.9	3.76	1.52	0.95	0.73	0.61	0.16	0.2
Gng7	Gng7	1.05	0.72	1.06	0.75	0.27	0.25	0.2	0.3	0.83	0.65	0.77	0.78	0.38	0.35	0.29	0.32
Dcdc2a	Dcdc2a	0.52	0.43	0.56	0.42	0.13	0.13	0.11	0.18	0.4	0.28	0.27	0.26	0.18	0.13	0.13	0.16
Tmem163	Tmem163	0.06	0.16	0.12	0.08	0.01	0.03	0.05	0.03	0.1	0.03	0.11	0.1	0.03	0.06	0.04	0.05
Leap2	Leap2	84.02	94.72	86.31	94.58	27.42	27.7	28.83	18.97	87.52	96.23	67.54	62.31	41.85	52.31	27.96	43.9
Ugt2b5	Ugt2b5	232.47	293.67	259.5	255.46	65.54	78.55	78.11	77.51	277.79	201.41	210.33	287.88	98.67	105.13	78.99	75.48
Tmie	Tmie	7	6.38	5.55	5.4	1.53	1.57	2.42	1.53	5.16	5.53	3.99	3.48	2.86	4.07	1.88	2.65
Cyp2c38	Cyp2c38	114.47	129.18	124.44	105.24	33.06	34.55	30.72	38.92	105.26	76.13	125.98	127.37	36.73	28.57	34.32	30.09
Cd209f	Cd209f	1.19	0.67	0.9	0.78	0.31	0.32	0.14	0.26	1.08	0.9	1.13	1.28	0.44	1.12	0.54	0.78
Klf10	Klf10	21.19	15.97	18.4	17.08	6.18	7.16	4.17	3.63	7.71	11.15	12.36	8.88	5.7	7.25	6.31	7.3
Cat	Cat	1192.67	1298.87	1193.3	1180.64	343.06	431.49	294.73	348.9	1276.89	1126.48	1226.07	1157.88	492.12	569.8	439.53	460.11
Slc2a13	Slc2a13	0.25	0.22	0.25	0.24	0.05	0.09	0.05	0.09	0.08	0.09	0.1	0.07	0.1	0.08	0.08	0.11
Cryl1	Cryl1	18.42	22.7	18.37	21.99	4.97	5.37	7.06	6.4	17.13	16.19	17.83	15.33	5.58	7.07	6.36	5.73
Gclc	Gclc	109.21	143.1	111.08	116.93	31.82	46.48	36.97	25.33	96.04	75.51	94.4	93.41	44.9	49.33	33.19	47.62
4921506M07Rik	4921506M07Rik	0.25	0.4	0.2	0.14	0.08	0.05	0.12	0.04	0.21	0.2	0.14	0.17	0.12	0.15	0.11	0.2
Cyp4a32	Cyp4a32	41.33	48.56	29.82	26.39	8.42	12.77	9.81	11.96	21.38	11.49	17.51	25.59	7.7	6.53	9.67	11.16
Impg2	Impg2	1.8	1.54	1.87	1.31	0.38	0.7	0.41	0.43	1.65	1.97	2.14	1.37	0.63	0.5	0.54	0.53
Gsta3	Gsta3	678.39	660.18	731.35	698.09	222.55	223.42	194.2	178.89	850.91	889.78	902.26	801.47	347.32	246.27	245.13	235.85
Rdh1	Rdh1	0.33	0.2	0.23	0.15	0.05	0.05	0.07	0.1	0.24	0.11	0.06	0.12	0.08	0.15	0.08	0.05
Chrna2	Chrna2	1.9	1.82	1.18	0.66	0.37	0.72	0.22	0.34	1.09	0.88	0.64	1.29	0.28	0.45	0.58	0.6
Amt	Amt	49.41	47.69	48.05	46.09	14.1	16.12	13.44	13.19	38.09	31.98	30.38	31.28	22.59	28.14	18.52	23.84
Gstt1	Gstt1	231.84	246.48	228.53	269.86	71.15	77.39	70.08	72.33	229.02	249.38	258.93	244.71	94.82	88.78	71.79	76.56
Ttc34	Ttc34	0.23	0.17	0.27	0.2	0.04	0.04	0.12	0.06	0.25	0.21	0.09	0.15	0.04	0.13	0.09	0.11
Ces2e	Ces2e	83.37	86.77	74.59	91.94	24.88	29.8	20.68	25.31	68.73	77.54	64.25	55.44	27.62	28.15	20.88	30.58
Cml1	Cml1	106.9	138.9	141.93	164.32	40.5	56.24	29.52	38.96	191.71	148.09	155.78	178.71	72.36	87.05	46.88	49.25
Slc17a8	Slc17a8	9.08	9.71	7.19	5.08	2.8	3.04	1.26	2.21	4.85	3.05	3.66	3.9	2.14	1.47	3.25	4.86
Prlr	Prlr	45.72	36.21	39.81	35.46	12.62	12.73	12.04	9.75	36.04	28.16	29.84	32.65	23.32	18.78	15.15	15.65
Mpped2	Mpped2	0.23	0.12	0.25	0.2	0.05	0.05	0.09	0.05	0.07	0.15	0.05	0.11	0.13	0.13	0.06	0.06
Hacl1	Hacl1	244.53	206.9	186.61	196.75	63.06	55.07	72.58	60.46	130.6	153.56	137.11	124.15	72.59	71.99	72.15	74.8
Gsto2	Gsto2	0.45	0.44	0.54	0.52	0.1	0.11	0.27	0.11	0.4	0.62	0.35	0.22	0.35	0.25	0.38	0.17
Pnpla3	Pnpla3	0.32	0.53	0.21	0.62	0.12	0.11	0.21	0.07	0.5	6.61	0.93	0.57	0.43	0.48	0.25	0.15
6430573F11Rik	6430573F11Rik	1.15	0.88	1.37	1.01	0.37	0.38	0.21	0.38	0.6	0.34	0.23	0.55	0.23	0.37	0.25	0.4
Afmid	Afmid	67.07	64.11	69.36	56.04	17.38	18.39	23.28	18.99	73.49	79.95	79.55	79.55	25.99	17.77	20.02	24.19
Spata22	Spata22	5.24	4.67	5.36	4.08	1.66	1.56	1.29	1.4	3.43	2.48	2.57	3.07	2.05	2.65	1.74	2.94
Sult2a6	Sult2a6	37.9	27.99	27.72	37.12	9.18	10.51	12.37	8.21	16.19	37.08	42.39	33.25	12	13.51	8.03	11.67
Fndc5	Fndc5	0.2	0.17	0.15	0.29	0.08	0.07	0.05	0.05	0.38	0.25	0.34	0.38	0.11	0.17	0.09	0.06
Slc34a2	Slc34a2	0.15	0.12	0.11	0.3	0.06	0.02	0.07	0.06	0.05	0.09	0.05	0.05	0.06	0.06	0.07	0.08
Sema5b	Sema5b	2.03	1.32	1.67	0.7	0.46	0.81	0.26	0.24	0.48	0.25	0.26	0.61	0.41	0.48	0.56	0.9
Gsta4	Gsta4	87.8	102.47	89.91	110.44	28.39	29.3	36.5	27.33	87.04	93.9	103.35	91.67	36.54	34.08	26.11	28.13
Raet1d	Raet1d	0.67	0.35	0.58	0.39	0.21	0.24	0.06	0.11	0.18	0.19	0.29	0.33	0.07	0.21	0.11	0.11
Macrod1	Macrod1	31.38	28.98	30.69	28.83	8.32	10.18	10.45	8.41	30.93	33.08	37.66	34.67	11.78	12.58	10.94	11.13
Micalcl	Micalcl	1.19	1.19	0.69	0.65	0.22	0.35	0.31	0.28	0.72	0.56	0.64	0.47	0.38	0.5	0.34	0.3
Col4a3	Col4a3	0.02	0.06	0.05	0.03	0.02	0.01	0.01	0.01	0.06	0.03	0.04	0.04	0.01	0.03	0.03	0.03
Tbcel	Tbcel	29.19	31.64	29.43	22.82	7.59	8.47	12.35	7.12	27.12	18.07	22.68	25.79	10.14	10.33	9.34	9.42
Cyp2b10	Cyp2b10	29.61	34.17	23.88	34.66	6.87	3.68	12.95	15.08	17.07	37.35	27.3	19.55	2.75	3.46	1.73	2.26
Mgst3	Mgst3	42.61	35.52	38.67	42.04	13.24	12.7	12.59	11.57	36.03	46.18	44.33	38.5	18.86	14.26	12.99	15.88
AW551984	AW551984	0.04	0.05	0.04	0.06	0.02	0.02	0.01	0.01	0.01	0.04	0.04	0.02	0.06	0.07	0.03	0.01
Fhod3	Fhod3	0.31	0.31	0.34	0.18	0.09	0.12	0.07	0.08	0.27	0.41	0.39	0.26	0.11	0.04	0.1	0.1
Cyp3a11	Cyp3a11	1541.27	2474.49	1922.47	2124.93	454.23	699.74	463.51	929.97	1551.63	1549.49	1366.53	1239.93	620.81	473.22	695.91	601.7
Fibin	Fibin	0.86	0.39	0.84	0.43	0.19	0.14	0.28	0.19	0.71	0.7	0.75	0.74	0.36	0.26	0.13	0.23
Rgs16	Rgs16	64.9	29.72	62.23	45.67	10.83	37.4	11.97	4.1	24.68	10.25	30.29	6.52	2.08	14.27	1.57	7.93
Cyp2j9	Cyp2j9	3.74	4.4	2.76	2.79	0.85	1.26	1.15	1.09	3.18	2.86	4.68	3.57	1.32	1.46	1.59	1.6
Ethe1	Ethe1	45.46	47.11	50.28	53.81	13.89	11.77	21.42	15.44	32.33	30.57	29	30.57	25.6	19.42	15.68	17.27
Ankrd29	Ankrd29	0.06	0.17	0.1	0.11	0.03	0.03	0.03	0.05	0.15	0.16	0.14	0.1	0.1	0.01	0.04	0.07
Ppp1r3g	Ppp1r3g	1.2	1.65	1.45	1.67	0.25	0.35	0.21	1.09	1.46	0.42	4.34	1.55	0.03	0.29	0.02	0.11
Sult1b1	Sult1b1	16.31	13.76	15.06	15.03	4.68	5.49	4.73	4.26	15.11	12.01	10.94	12.66	5.84	5.7	5.39	4.97
Mtnr1a	Mtnr1a	0.44	0.52	0.38	0.5	0.09	0.21	0.09	0.2	0.15	0.05	0.03	0.04	0.16	0.41	0.14	0.35
Abcd2	Abcd2	33.01	26.42	24.35	21.69	8.98	11	7.76	6.16	15.7	12.58	17.23	16.4	9.69	9.7	8.06	11.28
Ugt2a3	Ugt2a3	128.37	129.97	136.77	133.36	42.18	48.08	38.27	41.75	144.53	150.37	148.02	148.21	59.18	48.6	44.83	42.57
Fitm1	Fitm1	5.67	4.98	4.63	3.01	1.04	3.02	0.51	1.35	4.71	2.68	3.07	3.32	2.2	2.39	1.46	3.59
Tlr5	Tlr5	5.57	5.07	4.97	4.08	1.39	1.88	2	1.11	4.1	5.15	2.77	3.34	2.82	2.98	2.18	3.09
Cyp1a1	Cyp1a1	0.35	0.45	0.43	0.4	0.1	0.11	0.19	0.13	0.43	0.42	0.4	0.46	0.19	0.15	0.2	0.14
Ugt3a1	Ugt3a1	32.98	32.13	34.37	25.06	9.95	14.48	5.9	10.33	37.6	21.64	23.64	35.01	11.94	18.84	11.4	13.39
Rnf125	Rnf125	36.8	42.53	38.21	42.99	13.34	17.5	6.25	15.48	29.04	16.34	20.23	20.23	16.52	23.47	7.6	17.16
Gamt	Gamt	183.52	138.36	170.73	152.37	61.86	77.51	31.73	40.18	161.02	159.95	158.36	159.45	82.9	84.03	66.89	75.63
Ugt2b35	Ugt2b35	58.6	70.86	60.27	66.77	19.17	23.66	23.92	17.48	45.25	43.56	41.68	40.76	27.64	21.73	22.32	20.84
Gm32511	Gm32511	1.95	1.6	1.76	1.75	0.57	0.74	0.42	0.59	1.08	0.77	0.94	0.87	0.82	0.68	0.75	1.07
Cyp2c50	Cyp2c50	235.63	245.77	250.11	266.84	80.45	91.83	74.65	81.36	216.41	212.82	245.54	215.48	118.51	90.34	78.77	74.26
G0s2	G0s2	156.31	75.01	103.23	75.9	27.74	65.78	18.39	23.1	82.31	117.39	118.92	144.03	38.69	26.7	53.03	55.57
Hsd3b3	Hsd3b3	102.43	113.48	126.59	124.96	35.49	43.57	38.75	36.12	131.2	127.42	112.39	114.67	83.35	51.96	48.76	55.72
Paqr9	Paqr9	132.75	122.83	92.17	93.9	45.4	44.93	32.09	23.03	66.73	67.24	42.14	60.72	62.09	67.76	55.26	47.88
Tmed6	Tmed6	0.7	0.6	0.59	0.77	0.31	0.26	0.12	0.19	0.88	1.26	1.06	0.79	0.48	0.17	0.16	0.19
Cyb5b	Cyb5b	85.21	80.99	85.03	84.83	29.41	29.83	28.72	23.57	109.44	136.57	111.97	90.92	56.92	53.23	36.04	33.91
Adh4	Adh4	91.19	108.58	94.39	125.11	34.67	51.73	24.63	28.69	113.04	53.19	66.03	74.26	84.87	83.51	48.02	55.98
Sned1	Sned1	2.18	2.11	1.82	1.69	0.67	0.81	0.59	0.53	1.74	1.68	2.55	2.43	0.96	1.17	0.71	1.1
Apc2	Apc2	0.08	0.06	0.06	0.07	0.02	0.01	0.02	0.04	0.04	0.06	0.05	0.04	0.03	0.05	0.05	0.03
Pnck	Pnck	0.05	0.15	0.11	0.05	0.06	0.01	0.04	0.01	0.05	0.04	0.02	0.06	0.05	0.04	0.05	0.01
Gm5512	Gm5512	0.07	0.08	0.05	0.07	0.03	0.01	0.03	0.02	0.09	0.08	0.15	0.13	0.08	0.05	0.05	0.05
Cr2	Cr2	0.06	0.11	0.03	0.07	0.02	0.03	0.02	0.02	0.05	0.05	0.04	0.02	0.08	0.17	0.02	0.03
Xkrx	Xkrx	0.11	0.02	0.03	0.02	0.01	0.02	0.02	0.01	0.02	0.01	0.03	0.01	0.03	0.01	0.02	0.04
4931406C07Rik	4931406C07Rik	110.85	117.42	107.17	109.84	38.21	46.59	31.85	31.93	98.23	112.06	103.69	97.54	52.71	45.61	42.17	48.47
Tex12	Tex12	1.19	1	0.97	0.79	0.17	0.17	0.63	0.35	0.64	0.81	0.51	0.34	0.43	0.37	0.32	0.59
Irs1	Irs1	3.69	4.06	3.42	3.63	1.29	1.14	1.47	1.05	3.18	2.51	3.8	4.14	1.55	1.54	1.22	1.27
Sult2a2	Sult2a2	157.77	117.66	118.5	162.1	41.76	48.94	62.82	32.49	67.75	162.44	192.84	155.97	56.18	60.85	36	50.98
Elovl5	Elovl5	294.13	241.65	186.37	185.49	82.83	112.88	48.81	59.37	205.9	176.84	166.18	176.46	113.26	163.19	98.5	118.05
Ces3a	Ces3a	327.32	525.02	461.06	396.75	143.61	212.03	70	147.02	626.23	317.56	262.59	579.53	258.77	297.45	170.48	217.53
Akr1c19	Akr1c19	17.08	18.93	15.66	16.73	6.33	6.76	6.16	3.82	25.59	30.78	31.93	28.07	9.21	5.33	6.15	5.43
Slc22a29	Slc22a29	1.64	1.73	2.18	1.98	0.76	0.91	0.44	0.43	1.82	2.95	4.89	2.57	1.47	1.2	0.67	0.79
Morn4	Morn4	0.56	0.17	0.29	0.28	0.08	0.14	0.1	0.12	0.31	0.52	0.41	0.32	0.23	0.23	0.14	0.37
Pklr	Pklr	78.05	69.79	74.49	86.25	31.22	34.62	19.9	18.76	77.88	137.12	118.49	70.34	33.79	42.6	30.5	27.25
Trib3	Trib3	9.13	8.72	11.47	8.39	2.49	3.33	3.02	3.96	4.99	0.88	2.42	2.64	0.79	2.38	1.12	2.98
Abhd6	Abhd6	18.84	21.81	16.9	17.65	6.43	7.31	6.58	5.33	20.78	21.49	24.57	26.99	7.15	6.75	6.56	6.97
Tmprss4	Tmprss4	0.33	0.55	0.21	0.55	0.16	0.07	0.17	0.16	0.22	0.33	0.35	0.43	0.14	0.34	0.22	0.21
4930511A08Rik	4930511A08Rik	0.25	0.12	0.35	0.51	0.02	0.28	0.02	0.1	0.35	0.33	0.1	0.33	0.17	0.96	0.22	0.2
Fam89a	Fam89a	15.9	16.47	16.73	14.41	6.18	5.51	5.32	4.75	8.28	8.36	6.57	8.5	4.68	7.63	3.51	5.79
Fads1	Fads1	181.39	138.31	139.72	136.06	56.79	63.77	40.47	43.36	194.52	213.94	209.66	194.51	126.14	106.87	61.14	69.05
Srd5a1	Srd5a1	14.38	23.43	15.42	19.94	5.78	5.73	6.37	7.24	25.09	13.56	14.52	21.63	10.46	8.64	7.33	7.24
4430402I18Rik	4430402I18Rik	1.02	0.82	0.87	0.81	0.33	0.33	0.35	0.2	1.34	1.2	1.28	1.09	0.7	0.56	0.33	0.59
Abcd3	Abcd3	157.26	167.1	137.05	137.05	53.07	61.37	45.55	45.98	165.41	146.14	145.97	157.11	60.42	73.92	59.91	60.37
Ddah1	Ddah1	57.61	61.31	50.87	46.46	16.42	20.48	18.97	18.61	39.95	52.07	56.2	41.72	20.98	22	20.52	21.71
Ces3b	Ces3b	48.3	99.57	71.38	93.55	23.4	20.47	32.24	31.75	141.23	104.78	61.21	103.66	31.44	35.15	23.1	12.86
Sult2a4	Sult2a4	8.65	6.02	5.84	8.59	2.37	2.67	3.1	1.93	3.42	8.26	7.99	7.25	3.28	2.71	1.95	2.66
Cdh6	Cdh6	0.03	0.08	0.06	0.09	0.01	0.03	0.02	0.03	0.05	0.04	0.06	0.02	0.07	0.02	0.01	0.02
Gm17762	Gm17762	0.21	0.09	0.12	0.1	0.03	0.03	0.09	0.03	0.06	0.06	0.09	0.07	0.06	0.07	0.06	0.06
Insig1	Insig1	45.36	35.69	38.27	42.12	16.77	16.55	14.32	8.44	83.19	201.85	80.63	48.31	35	43.76	15.68	14.46
Adam11	Adam11	7.87	8.79	6.39	7.05	2.39	3.19	2.02	2.87	4.5	11.95	10.77	5.11	3.65	3.82	2.57	2.96
Gm10865	Gm10865	0.43	0.21	0.28	0.14	0.12	0.18	0.05	0.02	0.22	0.21	0.11	0.21	0.09	0.26	0.05	0.08
Cmbl	Cmbl	170.49	152.05	166.34	140.65	53.44	56.33	53.83	56.62	158.57	131.64	124.58	148.57	61.9	62.2	63.42	72.85
Fgf12	Fgf12	0.05	0.06	0.03	0.06	0.01	0.02	0.02	0.02	0.03	0.03	0.02	0.05	0.01	0.03	0.02	0.01
2010300C02Rik	2010300C02Rik	0.03	0.08	0.05	0.04	0.01	0.02	0.02	0.02	0.02	0.01	0.04	0.06	0.04	0.03	0.05	0.03
Thrsp	Thrsp	158.06	121.97	241.38	239.38	67.85	66.04	70.75	62.06	678.77	1428.77	689.59	507.6	230.92	135.12	108.43	65.83
Acat3	Acat3	127.24	127.84	118.33	127.64	42.1	51.07	38.71	44.54	122.12	87.85	91.96	106.81	61.21	68.15	50.1	57.79
Tmem14a	Tmem14a	2.42	2.13	3.04	2.3	0.78	1.4	0.72	0.59	2.98	2.59	2.88	2.88	1.28	1.47	0.95	1.35
Crhr2	Crhr2	0.11	0.08	0.09	0.06	0.08	0.01	0.02	0.01	0.13	0.17	0.1	0.1	0.06	0.02	0.01	0.02
Wnt7b	Wnt7b	0.03	0.05	0.02	0.07	0.02	0.02	0.01	0.01	0.01	0.01	0.05	0.02	0.02	0.02	0.04	0.01
Nqo2	Nqo2	35.26	34.99	38.07	36.44	13.06	15.31	10.56	12.22	40.08	34.64	42.5	35.45	18.33	20.46	13.48	16.91
Qdpr	Qdpr	239.82	229.36	239.36	241.92	78.45	77.08	102.71	79.59	265.57	304.55	276.33	233.64	115.02	106.74	85.34	79.36
Als2	Als2	38.76	38.27	40.63	34.79	14.17	15.79	12.82	11.85	38.28	37.7	39.84	32.74	25.52	19.11	15.59	18.9
Dach2	Dach2	0.12	0.11	0.1	0.2	0.03	0.06	0.06	0.04	0.14	0.09	0.15	0.06	0.1	0.08	0.07	0.08
Tenm3	Tenm3	7.25	6.35	6.99	5.58	2.62	2.92	1.79	2.06	4.36	3.36	5.01	3.97	2.83	2.95	2.64	3.2
Pdk1	Pdk1	17.28	13.57	14.44	12.64	5.72	5.9	4.41	4.85	16.32	16.34	17.47	13.48	6.89	7.81	5.45	5.96
Abi3bp	Abi3bp	2.11	1.98	2.13	1.71	0.83	0.75	0.68	0.6	1.93	1.66	2.31	1.43	0.89	0.85	0.69	0.77
Serpina9	Serpina9	0.01	0.7	0.41	0.46	0.12	0.19	0.12	0.14	0.44	0.95	0.13	0.07	0.6	0.18	0.28	0.11
Itga8	Itga8	2.11	2.14	2.24	1.74	0.73	0.87	0.57	0.8	1.77	1.14	1.33	1.41	0.8	1.24	0.64	0.86
Nckap5	Nckap5	0.11	0.13	0.12	0.11	0.06	0.05	0.01	0.05	0.06	0.07	0.09	0.06	0.02	0.04	0.06	0.04
Gabrp	Gabrp	0.13	0.26	0.12	0.18	0.04	0.06	0.05	0.1	0.09	0.1	0.1	0.14	0.06	0.1	0.06	0.14
Tnfrsf19	Tnfrsf19	3.34	2.92	3.14	3.17	1.23	1.4	1.05	0.88	1.94	1.12	1.92	1.24	1.45	1.24	0.89	1.27
Meiob	Meiob	12.1	9.94	11.36	9.98	3.21	4.16	4.33	4.05	9.69	8.64	8.01	7.67	5.31	5.21	4.9	5.2
Ccl27a	Ccl27a	0.22	0.17	0.08	0.08	0.09	0.05	0.04	0.02	0.21	0.08	0.28	0.17	0.09	0.03	0.02	0.04
Ubap1l	Ubap1l	0.05	0.26	0.05	0.08	0.03	0.04	0.04	0.05	0.12	0.07	0.07	0.23	0.14	0.07	0.19	0.08
Acnat1	Acnat1	36.74	38.7	32.27	30.21	13.93	14.81	12.52	8.9	31.33	27.67	27.54	29.53	19.39	20.05	14.75	17.32
Akr1c6	Akr1c6	736.59	834.71	871.31	887.1	305.48	404.67	214.57	288.63	916.96	707.44	648.92	778.66	498.32	560.47	394.98	439.86
Fam149a	Fam149a	4.6	5.03	4.88	4.52	1.59	2.09	1.99	1.29	5.07	5.61	4.86	4.64	2.76	2.94	1.9	2.21
0610031O16Rik	0610031O16Rik	21.31	26.84	25.97	24.7	8.48	12.12	6.27	9.3	33.85	27.26	28.07	26.96	15.12	13.03	12.86	13.21
Fzd7	Fzd7	5.4	6.82	5.01	5.19	1.88	1.81	2.97	1.56	3.63	4.78	4.27	5.24	3.32	3.02	2.62	2.47
Gm16793	Gm16793	1.1	1.57	1.53	1.34	0.46	0.43	0.62	0.53	1.53	2.04	2.37	1.56	1.13	0.6	0.48	0.56
Gm7609	Gm7609	0.33	0.42	0.47	0.49	0.11	0.14	0.13	0.25	0.36	0.27	0.35	0.32	0.2	0.28	0.14	0.26
Mmd	Mmd	76.62	80.47	71.89	58.3	27.78	29.81	22.13	26.18	58.1	34.56	52.09	62.69	26.29	34.4	27.6	30.19
Slc26a10	Slc26a10	1.3	1.25	0.97	1.06	0.21	0.7	0.53	0.25	1.37	1.68	1.42	1.76	1.25	0.63	0.6	0.76
Fads2	Fads2	367.74	280.34	277.06	260.58	121.66	156.79	72.69	87.83	394.81	444.81	409.7	474.59	309.72	219.93	145.04	145.98
Fbxl21	Fbxl21	0.84	0.72	1.13	0.82	0.29	0.33	0.45	0.23	0.71	0.76	0.79	0.59	0.39	0.4	0.37	0.37
Mamdc2	Mamdc2	1.62	1.4	1.6	1.34	0.46	0.64	0.53	0.58	1.38	1.14	1.35	1.42	0.36	0.26	0.4	0.48
Gstm2	Gstm2	103.57	104.12	108.84	132.8	45.26	41.93	38.08	41.42	88.43	82.01	92.97	81.33	65.52	52.92	39.97	39.7
5033403H07Rik	5033403H07Rik	34.07	37.72	33.79	34.84	13.65	12.63	12.73	13.36	38.58	33.59	33.82	36.78	14.9	19.66	13.71	16.07
Fmo1	Fmo1	215.1	213.65	216.71	207.73	80.65	78.21	89.81	70.61	218.84	241.83	208.39	213.82	104.96	90.66	94.62	90.27
Gbp6	Gbp6	3.76	2.61	3.05	4.35	1.26	1.95	0.52	1.43	1.63	1.43	1.12	1.6	2.73	2.74	2.25	3.27
Ypel1	Ypel1	0.17	0.13	0.11	0.15	0.04	0.08	0.04	0.05	0.13	0.12	0.08	0.07	0.11	0.13	0.08	0.09
Gm17830	Gm17830	0.1	0.08	0.05	0.09	0.01	0.05	0.04	0.02	0.21	0.16	0.12	0.21	0.03	0.11	0.06	0.04
Cd1d1	Cd1d1	137.12	123.89	129.93	127.9	49.34	58.37	40.07	47.12	126.76	112.42	118.48	126.31	69.34	69.97	54.25	66.64
Fam84b	Fam84b	9.63	6.28	5.86	6.78	2.78	2.1	4.04	1.85	3.87	4.99	5.49	6.41	4.14	2.75	4.13	2.78
Elovl6	Elovl6	16.01	14.46	9.35	19.19	5.3	4.93	8.5	3.6	18.65	74.24	39.73	16.64	10.81	10.07	5.98	3.38
Cbx7	Cbx7	4.37	4.26	4.9	3.81	1.45	1.53	1.82	1.77	3.37	2.39	3.76	3.58	1.59	1.93	1.68	1.71
Caprin2	Caprin2	1.44	1.12	1.53	1.24	0.61	0.65	0.32	0.44	0.67	0.92	0.72	0.63	0.72	0.72	0.65	0.84
1700061I17Rik	1700061I17Rik	0.32	0.25	0.35	0.24	0.04	0.15	0.17	0.08	0.27	0.11	0.1	0.13	0.07	0.12	0.11	0.18
2900011O08Rik	2900011O08Rik	0.08	0.04	0.12	0.05	0.02	0.04	0.01	0.04	0.04	0.04	0.02	0.04	0.02	0.03	0.09	0.04
Hspb6	Hspb6	4.34	5.02	4.27	4	1.64	1.79	1.45	1.81	4.31	3.8	3.68	4.43	2.44	2.69	1.59	2.13
Cnn1	Cnn1	0.22	1.33	0.34	0.19	0.2	0.16	0.15	0.28	0.13	0.17	0.06	0.04	0.14	0.17	0.23	0.3
Sec31b	Sec31b	2.61	2.29	2.16	1.8	0.74	0.89	0.87	0.87	1.83	2.37	2.43	1.87	1.08	0.97	0.9	1.2
Smad9	Smad9	1.25	1.63	1.04	1.31	0.57	0.52	0.19	0.71	1.44	0.72	2.41	2.48	0.31	0.35	0.17	0.25
Hrsp12	Hrsp12	682.71	698.79	628.15	664.51	232.08	267.26	264.51	254.11	612.19	546.65	611.23	586.08	278.08	308.13	258.42	240.66
Hsd3b7	Hsd3b7	323.66	303.19	343.47	310.59	112.08	141.31	115.59	118.62	263.43	155.74	162.13	219.78	164.66	202.17	159.87	191.53
5730420D15Rik	5730420D15Rik	1.53	0.98	1.03	1.03	0.31	0.26	0.76	0.41	0.2	0.04	0.25	0.23	0.16	0.22	0.22	0.32
Myo5c	Myo5c	0.03	0.09	0.04	0.05	0.01	0.03	0.02	0.02	0.01	0.06	0.07	0.04	0.03	0.04	0.03	0.04
Nkd2	Nkd2	0.06	0.16	0.09	0.11	0.04	0.03	0.05	0.04	0.08	0.13	0.17	0.08	0.08	0.04	0.04	0.02
Psd	Psd	0.1	0.15	0.11	0.06	0.02	0.05	0.07	0.02	0.07	0.05	0.04	0.07	0.13	0.05	0.09	0.06
BC029214	BC029214	11.76	13.76	10.74	19.18	4.49	4.26	6.17	6.21	14.33	11.56	12.17	14.05	6.47	7.12	5.58	5.49
Rnf152	Rnf152	6.69	7.06	6.12	7.33	2.74	3.11	2.24	2.29	5.97	2.45	5.4	3.88	2.27	4.84	1.46	3.46
Decr2	Decr2	109.21	104.57	94.55	74.37	33.82	44.61	31.76	36.2	79.11	57.48	67.45	87.73	33.5	39.09	41.13	44
Nt5e	Nt5e	34.8	30.75	30.25	30.67	12.43	12.03	13.65	10.46	23.01	19.61	20.7	19.64	15.55	17.28	11.96	16.55
Rgn	Rgn	941.66	1013.66	1035.1	1119.46	401.72	479.91	326.79	371.77	1171.28	925.71	951.42	1058.93	676.17	694.92	447.63	477.91
Mapk4	Mapk4	0.17	0.21	0.29	0.11	0.07	0.06	0.07	0.1	0.17	0.14	0.27	0.21	0.11	0.14	0.13	0.16
Adh1	Adh1	1142.39	1166.03	1223.93	1342.78	514.58	564.62	390.62	405.38	1371.73	1640.11	1480.03	1244.97	1033.4	717.7	607.75	670.29
Ugt2b34	Ugt2b34	167.03	182.73	175.81	166.47	63.39	71.72	70.72	60.39	191.5	206.04	182.51	176.39	98.44	87.79	71.68	69.55
Aldh5a1	Aldh5a1	17.78	16.97	16.64	14.36	6.12	6.78	6.99	5.41	15.76	15.75	16.64	15.12	7.76	8.6	7.08	7.8
Gstm7	Gstm7	50.06	47.92	52.85	52.49	20.42	19.52	19.85	18.49	44.93	39	48.72	40.08	26.93	26.36	21.5	20.83
Crot	Crot	335.54	357.27	319.66	315.35	120.03	197.11	65.49	129	202.72	120.14	129.57	183.76	114.22	188.72	153.58	187.08
Lcn12	Lcn12	0.29	0.33	0.29	0.23	0.09	0.11	0.15	0.09	0.32	0.53	0.08	0.12	0.09	0.18	0.37	0.08
Sntg2	Sntg2	6.6	7.66	8.15	7.98	2.73	3.73	1.63	3.64	7.28	7.59	6.99	6.91	4.41	3.7	3.64	3.94
Myoc	Myoc	0.12	0.16	0.03	0.13	0.04	0.03	0.07	0.03	0.1	0.06	0.1	0.04	0.06	0.05	0.01	0.05
Acss2	Acss2	31.07	28.47	28.06	29.84	10.94	11.33	11.48	11.64	42.19	92.95	36.14	31.52	20.87	21.32	13.67	13.66
LOC102631757	LOC102631757	5.81	6.04	5.44	4.54	2.1	2.63	2.43	1.28	7.7	7.69	5.32	7.93	4.65	4.66	3.63	2.84
Gm9920	Gm9920	0.47	0.37	0.28	0.25	0.05	0.13	0.22	0.13	0.18	0.37	0.22	0.36	0.24	0.29	0.11	0.25
Adipor2	Adipor2	177.05	191.4	179.64	196.43	73.08	85	62.46	68.16	175.84	194.45	161.46	144.07	106.03	114.92	90.01	95.02
Snhg11	Snhg11	0.19	0.13	0.2	0.15	0.07	0.08	0.04	0.07	0.32	0.34	0.33	0.21	0.12	0.16	0.05	0.11
Echdc3	Echdc3	79.65	63.27	73.59	71.86	27.91	28.05	30.25	25.75	74.6	62.85	74.34	71.22	47.74	35.73	33.93	39.31
Gcat	Gcat	34.47	33.71	35.21	38.04	13.61	13.22	15.67	12.44	34.15	39.15	35.34	32.98	18.04	16.07	12.73	13.38
Cdkn1c	Cdkn1c	3.05	1.92	2.64	2.47	0.76	1	1.15	1.01	1.84	2.7	2.78	1.99	0.96	1.36	0.88	1.23
Sectm1b	Sectm1b	0.08	0.06	0.16	0.06	0.07	0.04	0.02	0.01	0.07	0.04	0.09	0.04	0.13	0.18	0.06	0.03
6030407O03Rik	6030407O03Rik	0.17	0.12	0.22	0.21	0.07	0.05	0.14	0.02	0.22	0.24	0.17	0.22	0.24	0.09	0.09	0.04
Arrdc3	Arrdc3	51.34	43.13	33.62	40.23	11.3	19.8	27.86	6.55	41.97	17.86	28.92	20.84	13.81	35.18	9.34	18.28
Rdh16	Rdh16	46.25	44.22	43.97	43.52	16.7	20.46	14.9	17.31	50.03	50.55	52.01	50.74	16.2	25.71	19.24	21.9
Nit2	Nit2	152.13	156.91	171.36	159.89	63.49	76.81	55.46	53.86	187.27	150.1	165.76	170.69	97.31	101.35	72.38	83.53
Plxdc1	Plxdc1	0.46	0.48	0.42	0.33	0.23	0.17	0.09	0.17	0.3	0.34	0.38	0.33	0.25	0.4	0.23	0.23
5830473C10Rik	5830473C10Rik	25.05	22.86	21.02	20.88	8.98	10.62	8.28	7.2	20.82	18.27	17.05	15.15	12.7	12.11	10.39	12.32
9330162012Rik	9330162012Rik	2.47	2.88	3.31	2.63	1.04	1.34	1.31	0.72	3.63	3.41	3.86	3.36	2.29	1.89	1.75	1.9
Acsm5	Acsm5	72.71	70.67	75.71	73.48	27.24	33.21	27.58	26.27	78.15	67.06	79.1	75.78	38.92	37.06	38.56	41.33
4930538K18Rik	4930538K18Rik	0.12	0.15	0.15	0.09	0.04	0.06	0.02	0.08	0.13	0.07	0.22	0.11	0.07	0.07	0.02	0.05
Plin2	Plin2	304.81	274.21	218.09	244.4	102.08	137.68	73.69	95.17	189.05	119.77	162.69	153.08	112.32	171.61	109.53	155.46
Acsl5	Acsl5	143.05	141.51	132.99	147.45	55.46	61.72	53.19	51.33	128.96	144.44	114.59	102.55	79.5	88.17	63.45	65.75
Klhl33	Klhl33	1.15	1.64	1.46	1.25	0.51	0.63	0.5	0.52	1.44	0.59	0.58	1.31	0.6	1.27	0.59	1.08
Adra1a	Adra1a	1.61	1.56	1.84	1.27	0.45	0.85	0.65	0.52	1.23	1.08	1.05	1.03	0.57	0.7	0.42	0.64
Egfem1	Egfem1	0.38	0.39	0.3	0.35	0.11	0.08	0.13	0.24	0.47	0.31	0.21	0.2	0.12	0.16	0.08	0.1
Cyp4v3	Cyp4v3	108.03	110.5	109.06	102.54	41.21	50.12	35.38	42.96	110.2	87.22	95.03	113.14	50.31	59.98	45.34	47.48
Zbtb7c	Zbtb7c	0.39	0.86	0.8	0.56	0.25	0.24	0.4	0.14	0.29	2.83	0.18	0.15	0.46	0.32	0.47	0.32
Tjp3	Tjp3	8.08	7.63	7.98	5.58	2.59	3.29	3.58	2.1	4.66	8.67	2.61	3.04	3.37	4.75	2.84	3.39
Akr1c14	Akr1c14	133.71	143.46	173.41	159.15	58.63	84.17	48.67	49.35	158.5	144.53	132.41	136.41	68.27	72.11	63.77	63.48
1700056E22Rik	1700056E22Rik	0.74	0.53	0.76	0.45	0.2	0.34	0.21	0.23	0.52	0.49	0.35	0.35	0.23	0.39	0.25	0.2
Car11	Car11	0.37	0.31	0.34	0.27	0.11	0.13	0.14	0.13	0.38	0.45	0.36	0.34	0.32	0.31	0.36	0.26
Gm960	Gm960	0.04	0.1	0.11	0.18	0.07	0.04	0.03	0.03	0.14	0.12	0.05	0.06	0.07	0.11	0.09	0.12
D630033O11Rik	D630033O11Rik	6.06	5.54	4.98	5.83	1.93	2.09	2.7	2.16	8.72	5.71	9.37	8.29	3.37	2.78	2.66	2.66
4930506C21Rik	4930506C21Rik	0.19	0.18	0.09	0.12	0.07	0.08	0.03	0.05	0.08	0.11	0.04	0.05	0.07	0.25	0.09	0.2
Rd3	Rd3	0.67	0.67	0.75	0.58	0.26	0.26	0.26	0.28	0.84	0.58	0.57	0.64	0.35	0.41	0.33	0.38
Sugct	Sugct	29.32	29.1	30.85	27.61	10.81	12.76	10.94	11.9	30.35	25.41	32.84	30.95	12.72	15.39	13.66	13.92
Anxa13	Anxa13	0.71	2.22	0.8	0.95	0.38	0.46	0.48	0.54	0.81	1.21	0.65	0.99	0.5	0.52	0.43	0.5
Ar	Ar	1.4	1.64	1.57	0.71	0.43	0.4	0.66	0.63	1.69	1.98	1.06	1.54	1.15	0.58	0.94	0.76
Hnf4aos	Hnf4aos	3.25	3.45	2.82	2.9	1.05	1.31	1.72	0.87	4.15	3.38	4.44	3.76	1.73	1.67	1.2	1.51
Agxt	Agxt	285.41	233.13	292.45	277.07	96.2	99.01	129.33	109.26	271.46	210.44	269.43	249.87	130.6	140.46	105.39	121.49
Wdr93	Wdr93	0.61	0.59	0.63	0.35	0.21	0.28	0.17	0.21	0.48	0.29	0.37	0.38	0.37	0.33	0.36	0.37
Gm11837	Gm11837	3.03	2.6	2.41	3.18	1.18	1.07	1.41	0.82	3.06	2.9	2.38	2.05	1.55	1.28	1.41	1.06
Rab30	Rab30	10.26	9.92	6.96	8.15	3.79	4.94	2.25	3.12	5.59	2.16	4.33	5.29	2.7	6.93	3.34	6.36
Fn3k	Fn3k	3.69	3.38	4.2	3.29	1.53	1.47	1.45	1.37	4.38	3.52	3.57	3.86	1.43	2.23	1.31	1.68
Plk5	Plk5	0.95	0.62	0.74	0.69	0.18	0.47	0.23	0.32	0.87	1.01	1.09	1.08	0.52	0.49	0.35	0.36
6330403A02Rik	6330403A02Rik	0.03	0.05	0.04	0.03	0.01	0.01	0.03	0.01	0.03	0.03	0.01	0.01	0.02	0.01	0.03	0.01
Klkb1	Klkb1	97.29	105.83	101.78	97.96	39.44	48.96	35.13	37.62	106.11	72	91.79	93.02	53.77	60.25	45.15	54.67
Mmp15	Mmp15	8.26	8.54	9.32	7.12	3.49	4.26	2.54	3.01	9.42	9.48	8.83	8.59	5.04	4.87	3.46	3.84
Acsf2	Acsf2	62.1	59.57	48.2	51.15	22.48	26.87	16.45	22.74	55.41	42.02	51.37	64.51	26.16	30.63	25.27	25.59
Shf	Shf	8.4	7.91	8.2	7.08	3	3.61	3.2	2.87	7.02	5.53	7.81	5.99	3.62	3.51	3.24	3.29
Cd209b	Cd209b	0.31	0.28	0.24	0.34	0.1	0.14	0.1	0.13	0.3	0.23	0.35	0.3	0.16	0.26	0.17	0.15
Ephx2	Ephx2	224.06	232.34	208.78	172.58	76.14	92.86	80.53	87.15	208.48	193.21	187.15	221.24	71.46	84.14	85.49	91.33
Mpz	Mpz	0.27	0.32	0.23	0.15	0.07	0.13	0.11	0.08	0.21	0.11	0.11	0.17	0.16	0.23	0.33	0.34
D630039A03Rik	D630039A03Rik	13.28	12.27	9.45	9.76	4.43	4.96	5.1	3.51	4.89	4.17	4.89	5.05	5.02	4.7	4.56	5.77
A1cf	A1cf	58.69	61.38	57.44	54.07	26.43	25.68	20.27	21.01	53.47	45.42	61.39	47	28.53	26.84	24.96	29.68
Lonp2	Lonp2	185.49	200.92	175.03	171.32	70.43	88.53	66.45	70.12	144.27	126.86	114.03	129.39	87.35	107.86	90.26	101.32
Tmem8b	Tmem8b	0.34	0.27	0.34	0.24	0.1	0.13	0.1	0.15	0.23	0.19	0.17	0.14	0.09	0.22	0.14	0.19
Gm20752	Gm20752	0.91	0.96	0.7	0.87	0.3	0.24	0.57	0.28	0.98	1.39	1.35	0.91	0.54	0.48	0.7	0.43
Wscd1	Wscd1	0.06	0.13	0.14	0.14	0.05	0.04	0.05	0.05	0.1	0.05	0.14	0.08	0.07	0.01	0.04	0.09
F3	F3	3.14	3.04	3.09	3.39	1.49	1.37	1.46	0.8	2.22	2.76	2.44	2.03	1.35	1.97	1.01	1.28
Tert	Tert	4.64	2.65	4.82	3.01	1.55	1.77	1.72	1.08	3.83	4.79	3.65	3.79	2.44	1.91	1.73	1.97
Dlgap1	Dlgap1	0.25	0.2	0.17	0.12	0.1	0.02	0.07	0.11	0.21	0.06	0.14	0.09	0.11	0.11	0.11	0.1
Thnsl2	Thnsl2	29.01	25.12	27.9	27.23	10.84	11.32	11.26	10.88	29.32	27.55	24.59	25.45	14.74	12.15	11.3	12
Cyp2j5	Cyp2j5	197.89	203.69	217.82	214.23	87.24	96.98	69.67	84.36	240.44	188.35	175.68	196.13	129.9	143.97	101.71	105.03
Iglon5	Iglon5	0.22	0.11	0.15	0.16	0.06	0.05	0.1	0.05	0.13	0.12	0.19	0.14	0.07	0.06	0.08	0.06
Tlcd2	Tlcd2	22.68	23.32	22.63	23.96	10.21	11.7	7.29	8.45	25.01	32.63	20.47	28.06	15.72	24.71	11.41	14.95
Akr1d1	Akr1d1	97.57	86.07	94.29	100.29	39.05	37.64	44.23	32.95	98.65	106.99	109.88	97.45	47.48	43.64	43.39	42.87
Pbld2	Pbld2	91.29	79.39	91.45	83.14	34.75	37.37	37.54	30.88	89.52	76.14	81.43	83.44	42.31	39.29	39.27	45.56
Dhrs3	Dhrs3	88.08	79.69	82.13	74.37	32.83	36.61	30.28	32.55	73.75	60.34	68.16	60.02	41.24	48.31	31.96	42.63
Hibadh	Hibadh	193.67	199.04	198.77	204.46	76.11	89.49	79.26	80.34	194.68	198.96	212.55	184.32	109.77	107.17	89.01	93.77
Kat2b	Kat2b	24.1	27.03	25.63	22.53	10.36	11.62	8.07	10.52	20.71	14.53	22.19	20.4	11.42	11.69	10.48	12.34
Tbx3	Tbx3	6.97	7.6	8.26	5.89	3.32	2.79	2.92	2.71	3.79	2.47	4.19	6.48	5.25	3.83	5.08	4.39
Cyp2c68	Cyp2c68	79.75	88.68	99.2	91.46	37.95	36.29	38	34.61	93.95	74.45	77.08	84.75	62.88	52.82	41.11	41.54
Etnppl	Etnppl	28.84	39.04	30.47	38.41	8.35	7.28	25.86	14.49	49.23	51.61	42.72	51.72	11.55	6.99	14.08	7.93
Kif12	Kif12	0.21	0.35	0.21	0.28	0.05	0.12	0.15	0.11	0.24	0.19	0.16	0.27	0.2	0.12	0.17	0.18
Cyp2d13	Cyp2d13	107.77	105.03	90.15	83.02	40.74	49.07	36	32.27	109.51	92.14	110.91	114.42	53.9	60.52	51.03	64.97
Cox7a1	Cox7a1	1.85	2.51	1.47	2.65	1.06	0.54	1.01	0.87	1.5	2.65	3.14	1.61	0.9	0.87	1.2	0.43
Abca2	Abca2	10.06	10.4	9.72	10.75	4.19	4.17	4.19	4.25	10.49	7.73	7.92	10.66	6	8.11	4.34	4.73
Tmem144	Tmem144	3.36	3.26	3.7	3.22	1.49	1.54	1.12	1.41	3.35	3.39	2.81	3.21	2.21	2.3	1.63	2.05
Emc9	Emc9	17.66	14.94	16.68	17.44	6.69	6.42	7.45	6.84	16.11	18.65	15.52	18.07	7.31	7.14	7.96	7.26
Car9	Car9	0.05	1.43	0.11	0.09	0.22	0.15	0.06	0.26	0.11	0.11	0.02	0.07	0.18	0.33	0.3	0.27
Tspyl4	Tspyl4	0.76	0.78	0.94	0.49	0.25	0.18	0.38	0.41	1.15	1.46	0.43	0.91	0.42	0.48	0.35	0.42
Zcwpw1	Zcwpw1	3.19	3.06	3.07	2.96	1.16	1.33	1.27	1.3	2.62	2.89	2.49	3.19	1.74	1.9	1.48	1.79
Acot12	Acot12	58.9	63.45	56.33	51.64	22.38	26.27	21.84	24.43	46.97	37.17	48.28	47.13	20.73	27.6	23.23	27.22
Arhgap24	Arhgap24	2.34	2.65	2.59	2.24	0.99	0.97	1.12	0.97	2.08	2.15	2.05	2.02	1.18	1.51	1.17	1.28
Ept1	Ept1	13.28	14.91	11.48	11.38	5.35	5.44	6.12	4.2	9.58	8.49	8.63	7.88	6.15	7.55	5.32	5.51
Cd59b	Cd59b	3.27	3.24	4.07	3.7	1.54	1.92	1.18	1.3	4.82	3.54	3.79	4.17	2.09	1.83	1.24	2.33
Aldh4a1	Aldh4a1	242.01	209.79	243.74	221.96	92.49	104.03	92.53	92.91	241.19	245.81	267.5	260.92	129.81	124.1	110.5	115.57
1700040L02Rik	1700040L02Rik	2.4	2.14	2.31	1.82	0.71	0.8	1.21	0.89	1.53	1.42	1.42	1.8	0.75	0.77	1.19	0.86
Fzd2	Fzd2	0.08	0.08	0.05	0.03	0.01	0.04	0.03	0.02	0.05	0.04	0.05	0.05	0.05	0.04	0.06	0.01
Hnmt	Hnmt	11.83	12.24	13	12.49	4.87	5.81	4.5	5.5	11.75	12.78	13.34	10.33	6.26	6.88	4.85	5.48
Slc25a30	Slc25a30	17.41	19.11	9.63	24.47	7.02	11.28	2.98	8.21	7.84	7.84	12.9	10.15	6.23	7.65	4.35	6.52
Hsd17b2	Hsd17b2	101.85	130.56	118.92	141.44	46.01	51.36	55.31	53.18	121.72	102.93	73.73	102.71	80.49	85.03	56.53	58.94
Phldb2	Phldb2	13.23	11.08	12.57	10.44	4.93	6.1	3.82	4.92	11.51	9.04	9.11	8.78	7.93	8.37	6.54	7.81
Pde4d	Pde4d	1.84	1.11	1.28	1.01	0.56	0.53	0.47	0.63	0.84	0.95	0.93	0.89	0.88	0.94	0.93	0.94
Sspo	Sspo	0.14	0.11	0.08	0.1	0.03	0.05	0.06	0.04	0.17	0.24	0.14	0.17	0.06	0.04	0.04	0.05
Cpeb4	Cpeb4	12.55	12.79	9.24	10.52	5.14	4.61	5.18	3.99	6.62	5.25	6.69	4.6	5.82	6.72	4.88	5.76
Tfcp2l1	Tfcp2l1	2.02	2.14	1.7	1.67	0.79	0.78	0.99	0.6	1.63	2.62	1.72	1.34	1.02	0.87	0.87	0.81
Marcksl1-ps4	Marcksl1-ps4	1.52	1.69	1.63	1.71	0.87	0.71	0.81	0.36	4.92	5.42	8.75	5.1	1.24	0.82	0.57	0.74
Acbd5	Acbd5	66.38	72.88	70.46	63.94	26.41	35.89	25.89	26.83	58.2	42.87	54.19	55.77	30.93	35.84	30.37	30.82
Arhgap6	Arhgap6	1.24	1.1	1.25	1.26	0.42	0.56	0.37	0.69	1.6	1.06	1.24	1.4	0.76	0.67	0.65	0.52
Cyp2c67	Cyp2c67	40.96	64.97	54.97	51.33	21.96	29.1	15.71	22.67	79.87	46.99	48.59	48.97	38.41	32.58	26.3	22.1
Phlda1	Phlda1	24.75	35.57	13.58	27.8	12.25	11.14	11.58	7.91	22.3	38.1	43.78	22.27	19.28	13.17	10.52	11.73
Mgll	Mgll	63.86	65.66	51.98	46.11	25.53	30.12	18.97	21.35	56.03	52	51.43	64	23.23	25.88	26.37	27.83
Txnrd2	Txnrd2	20.83	17.67	17.84	17.52	7.98	7.85	7.75	7.59	16.03	19.5	20.05	16.5	8.69	8.79	8.68	9.79
Zfp157	Zfp157	2.23	2.46	1.96	2.14	0.89	0.86	1.17	0.79	1.79	2.39	1.67	1.84	1.4	1.34	1.03	1.16
Bphl	Bphl	152.36	139.69	142.85	135.12	61.48	70.7	51.22	57.27	147.6	134.28	149.05	138.77	78.12	83.3	72.23	85.96
Ncam2	Ncam2	0.13	0.1	0.13	0.09	0.05	0.07	0.01	0.06	0.14	0.08	0.17	0.12	0.1	0.08	0.09	0.12
F2rl1	F2rl1	0.08	0.09	0.04	0.05	0.04	0.03	0.03	0.01	0.01	0.1	0.03	0.01	0.01	0.03	0.06	0.03
Sertad4	Sertad4	0.11	0.07	0.04	0.04	0.04	0.03	0.02	0.02	0.04	0.05	0.04	0.06	0.03	0.06	0.07	0.02
Setd4	Setd4	11.85	7.43	9.33	7.18	3.79	3.16	4.36	3.85	8.52	5.73	12.37	15.44	4.74	3.21	5.41	4.9
Fam210a	Fam210a	13.3	15.4	12.88	13.87	5.43	5.84	6.89	5.33	13.02	9	14.73	12.64	6.53	6.23	5.49	5.88
Clpx	Clpx	63.06	59.06	50.56	54.19	24.04	25.31	25.29	21.6	29.2	27.9	22.43	24.81	22.67	30.31	24.8	28.85
Txnip	Txnip	90.89	75.67	85.06	81.28	33.73	43.65	31.92	32.15	28.35	43.88	44.43	35.86	25.94	40.23	30.24	33.73
Npnt	Npnt	0.48	0.57	0.25	0.3	0.14	0.13	0.2	0.21	0.15	0.08	0.07	0.21	0.12	0.19	0.11	0.18
Corin	Corin	0.33	0.2	0.18	0.09	0.12	0.1	0.04	0.08	0.1	0.06	0.02	0.07	0.05	0.05	0.08	0.1
Azin2	Azin2	1.02	0.86	1.4	0.9	0.46	0.45	0.29	0.58	1.33	0.5	1.25	0.88	0.55	0.43	0.55	0.52
Mn1	Mn1	1.5	1.83	1.59	1.42	0.55	0.8	0.58	0.77	1.44	0.71	0.9	1.01	0.75	0.99	0.76	0.86
Pank1	Pank1	50.32	46.6	44.47	42.84	20.79	24.39	13.98	19.34	43.03	30.87	40.59	36.91	23.3	31.13	22.85	23.71
Kcnk10	Kcnk10	0.91	0.97	1.46	0.62	0.44	0.56	0.4	0.29	1.89	2.5	0.91	1.25	0.41	0.45	0.46	0.7
Dcaf12l1	Dcaf12l1	1.01	1	1.1	0.92	0.4	0.6	0.41	0.31	0.75	0.86	0.49	0.74	0.58	0.57	0.52	0.38
Plekhb1	Plekhb1	12.24	16.17	12.82	13.7	5.82	6.05	5.71	5.9	17.53	14.06	14.35	16.29	8.24	7.42	5.5	6.3
Xkr9	Xkr9	6.84	9.74	6.91	9.13	3.28	4.38	3.48	2.81	8.58	7.72	7.25	8.32	5.94	4.46	4.66	3.66
1700001C19Rik	1700001C19Rik	7.3	7.26	7.95	7.55	2.62	3.24	3.88	3.14	7.94	6.26	7.23	8.08	4.23	4.3	3.08	3.16
Tubb2a	Tubb2a	36.51	38.33	21.37	31.37	13.88	12.38	17.82	10.67	38.75	48.85	35.02	31.14	24.62	19.22	17.71	19.98
Tprkb	Tprkb	49.55	54.1	56.88	57.15	23.01	26.29	20.72	23.52	55.25	54.73	51.59	46.87	25.41	31.75	21.16	24.41
Adck5	Adck5	7.71	9.22	8.07	9.9	3.31	3.84	3.5	4.35	5.42	3.66	4.18	3.85	5.07	5.1	4.5	4.75
Ecm2	Ecm2	0.26	0.36	0.4	0.37	0.12	0.19	0.15	0.14	0.23	0.13	0.18	0.26	0.19	0.27	0.18	0.16
Syn3	Syn3	0.28	0.28	0.28	0.27	0.08	0.14	0.14	0.12	0.3	0.26	0.32	0.22	0.19	0.16	0.2	0.16
Faah	Faah	39.62	38.6	41.04	36.28	17.06	17.81	16.63	15.79	39.22	34.64	36.81	38.44	20.06	19.06	19.2	17.83
Hhat	Hhat	0.33	0.25	0.37	0.32	0.13	0.19	0.09	0.14	0.33	0.37	0.23	0.28	0.14	0.17	0.2	0.17
Car5a	Car5a	65.79	54.85	66.36	57	26.25	27.55	26.72	25.18	65.08	55.79	59.85	63.24	31.81	33.53	31.28	32.59
Olfr1393	Olfr1393	0.07	0.01	0.09	0.13	0.01	0.03	0.04	0.05	0.01	0.17	0.02	0.16	0.09	0.03	0.07	0.09
Aldh9a1	Aldh9a1	117.32	100.01	106.59	97.55	46.11	48.64	44.02	44.11	104.87	88.38	82.94	90.92	52.89	60.32	50.85	56.45
Mbl2	Mbl2	421.12	380.72	399.72	477.81	165.92	211.14	153.91	197.87	455.28	339.24	416.86	469.95	290.96	292.83	199.11	208.4
Slc22a27	Slc22a27	18.63	15.38	15.28	18.87	7.75	9.39	5.79	6.66	14.09	21.52	25.02	16.37	12.78	11.66	7.95	9.27
Tcf24	Tcf24	3.37	4.7	3.66	3.54	1.83	2.36	1.04	1.4	6.08	5.89	3.46	3.83	3.29	3.26	2.14	2.28
Irf6	Irf6	15.83	17.32	13.35	14.73	6.77	6.45	7.18	6.19	12.26	9.79	8.92	8.99	6.5	9.51	5.39	6.79
Wnk2	Wnk2	0.05	0.07	0.05	0.06	0.02	0.04	0.03	0.01	0.03	0.05	0.04	0.06	0.03	0.01	0.02	0.03
Tle2	Tle2	3	2.89	2.59	2.17	0.96	1.23	1.28	1.17	3.79	3.92	3.68	4.45	1.7	1.39	1.7	1.73
Rasgrf2	Rasgrf2	0.08	0.1	0.13	0.08	0.04	0.05	0.04	0.04	0.09	0.03	0.1	0.09	0.03	0.07	0.06	0.03
Nox4	Nox4	2.48	3.4	3.95	2.97	1.24	1.93	0.82	1.59	3.5	1.37	2.75	2.23	1.46	1.16	1.72	1.49
Lrrc29	Lrrc29	2.21	2.53	2.37	1.88	0.84	1.17	0.91	1.01	1.72	1.28	1.8	1.99	1.05	1.05	0.83	1.07
Ttc39b	Ttc39b	9.1	7.9	7.94	6.26	3.37	3.87	3.13	3.28	9.03	7.53	8.83	10.14	5.45	4.48	4.67	3.72
Irx1	Irx1	0.17	0.21	0.13	0.13	0.08	0.09	0.07	0.04	0.34	0.25	0.33	0.56	0.44	0.16	0.21	0.15
Mmp11	Mmp11	0.38	0.32	0.39	0.35	0.18	0.18	0.14	0.13	0.22	0.1	0.33	0.27	0.13	0.24	0.1	0.17
Mir99ahg	Mir99ahg	0.11	0.11	0.14	0.12	0.03	0.07	0.06	0.05	0.1	0.11	0.12	0.1	0.09	0.02	0.06	0.06
Lrp2	Lrp2	0.02	0.02	0.04	0.08	0.01	0.02	0.01	0.03	0.07	0.02	0.09	0.09	0.02	0.02	0.02	0.03
Slc4a4	Slc4a4	31.03	25.34	25.4	21.41	10.63	14.63	8.8	11.09	16.11	13.28	16.49	14.95	10.86	15.05	14.37	15.1
Spag4	Spag4	0.78	0.92	0.77	0.5	0.36	0.41	0.24	0.29	0.73	1	0.92	0.86	0.41	0.31	0.32	0.3
AW549542	AW549542	3.81	2.64	2.22	1.93	1.2	1.95	0.57	0.92	2.05	0.85	1.23	1.86	1.54	1.38	1.89	2.6
Mkln1os	Mkln1os	0.45	1.3	0.52	0.63	0.2	0.31	0.37	0.39	0.91	0.51	0.62	0.54	0.34	0.35	0.44	0.22
Gas2	Gas2	15.01	16.87	17.19	21.17	7.41	9.63	6.27	7.46	22.04	19.35	21.63	20.2	11.52	11.61	9.39	10.02
Aifm3	Aifm3	2.08	1.97	2.08	1.69	0.89	1.14	0.62	0.78	2.23	2.04	1.96	2.12	1.28	1.05	1.15	1.36
Map3k13	Map3k13	2.95	2.98	2.19	2.22	1.3	1.03	1.26	0.95	3.16	2.9	2.47	2.5	1.36	1.64	1.4	1.59
Wdr91	Wdr91	7.93	10.21	9.15	7.66	3.83	3.78	3.95	3.8	7.25	4.19	5.68	7.69	4.07	5	3.56	4.48
St8sia3os	St8sia3os	0.52	0.45	0.43	0.42	0.16	0.31	0.21	0.12	0.24	0.34	0.06	0.1	0.13	0.31	0.21	0.18
Tcea3	Tcea3	26.68	24.61	32.6	26.77	11.84	13.58	11.99	11.28	33.36	35.26	29.36	30.32	18.85	19.39	14.08	17.43
Olfr1372-ps1	Olfr1372-ps1	0.22	0.28	0.26	0.24	0.06	0.14	0.17	0.07	0.36	0.31	0.28	0.28	0.07	0.16	0.15	0.22
Gstt2	Gstt2	72.6	68.6	68.03	65.71	23.78	27.45	37.7	32.1	63.78	47.08	62.39	70.43	27.14	23.95	27.42	31.84
Gm13152	Gm13152	0.09	0.41	0.28	0.24	0.05	0.16	0.04	0.2	0.41	0.3	0.37	0.1	0.11	0.13	0.04	0.26
Gjb1	Gjb1	356.46	358.87	370.63	360	156.52	164.45	155.99	161.45	374.98	313.94	322.07	386.14	234.71	210.99	180.61	180.61
Dhdh	Dhdh	68.01	64.48	72.02	58.98	28.8	30.67	27.87	29.02	62.58	46.72	59.15	55.69	33.37	33.84	31.56	33.2
Klf11	Klf11	3.8	3.6	3.42	3.33	1.78	2.28	1.22	0.97	1.41	1.71	1.87	1.5	1.33	2.01	0.98	1.82
Slco1a4	Slco1a4	52.93	43.13	48.27	50.32	18.06	15.51	29.97	22.48	36.68	43.71	48.21	34.81	18.28	10.78	15.29	16.51
Gch1	Gch1	36.32	41.2	35.59	41.88	15.77	18.02	14.13	20.58	38.26	27.44	36.26	43.11	15.48	19.41	16.98	16.21
Pm20d1	Pm20d1	86.35	79.3	84.26	77.04	37.01	37.83	35.36	34.37	87.12	85.94	89.66	80.69	47.2	50.18	36.99	40.04
Gm20319	Gm20319	74.24	70.69	86.68	71.77	31.46	39.28	28.95	35.03	74.23	54.43	57.94	63.71	42.76	47.54	42.52	48.44
Pmvk	Pmvk	16.73	14.28	15.7	16.47	7.29	6.48	7.65	6.64	19.42	41.26	14.83	14.34	12.23	13.32	7.63	7.64
Srcin1	Srcin1	0.05	0.05	0.04	0.04	0.02	0.02	0.02	0.02	0.02	0.03	0.01	0.04	0.03	0.03	0.02	0.05
Prr36	Prr36	0.16	0.08	0.1	0.11	0.03	0.08	0.05	0.04	0.04	0.11	0.08	0.09	0.03	0.06	0.02	0.07
Abcg8	Abcg8	39.56	49.1	39.23	44.55	13.15	19.8	22.25	21.45	42.24	27.48	45.43	45.98	19.12	25.84	19.71	25.22
Slc23a2	Slc23a2	10.16	10	7.48	9.53	4.08	5.36	2.68	4.45	6.15	3.41	7.17	5.07	3.95	6.69	3.48	6.19
2010107G23Rik	2010107G23Rik	1.34	1.33	1.61	1.66	0.52	0.88	0.61	0.64	1.06	0.93	0.92	0.51	0.64	0.98	0.43	0.79
Gbp11	Gbp11	28.21	28.02	32.65	50.02	15	26.45	7.99	12.54	30.21	29.92	20.43	29.36	37.91	33.1	24.36	25.28
Elp4	Elp4	2.79	2.7	2.54	2.17	1.1	1.32	1	1.14	1.99	2.23	1.63	1.47	1.39	1.32	1.3	1.39
C8g	C8g	238.92	255.78	250.12	287.07	114.7	124.16	109.62	113.37	256.14	203.81	252.71	269.17	139.72	157.93	117.89	126.39
Akr1c13	Akr1c13	51.71	54.2	53.31	56.33	23.92	28.01	21.07	23.58	57.76	49.26	57.82	58.59	29.74	30.4	24.39	26.47
Nkain1	Nkain1	0.13	0.03	0.07	0.06	0.02	0.06	0.01	0.04	0.07	0.05	0.05	0.09	0.04	0.03	0.1	0.04
Fggy	Fggy	27.98	26.23	28.55	29.04	13.22	15.3	8.97	12.64	30.25	26.96	28.57	32.32	17.68	20.65	14.19	15.38
Hyi	Hyi	64.56	57.62	60.32	58.32	26.18	30.87	24.51	26.45	59.38	54.3	63.2	55.43	27.03	30.86	29.83	29.84
Gm15408	Gm15408	3.84	2.5	3.13	3.4	1.47	1.66	1.69	0.96	4.51	3.16	4.03	3.13	1.48	2.04	1.43	1.85
Brdt	Brdt	0.28	0.24	0.26	0.31	0.1	0.12	0.1	0.17	0.24	0.21	0.14	0.2	0.16	0.34	0.1	0.16
Alad	Alad	70.12	62.84	66.33	58.54	27.3	29.78	37.02	22.16	66.99	83.12	65.73	86.8	50.29	31.94	45.85	37.3
Foxp2	Foxp2	0.84	0.52	0.56	0.63	0.23	0.32	0.3	0.3	0.33	0.3	0.52	0.42	0.39	0.46	0.44	0.43
Gm4952	Gm4952	83.15	73.22	69.36	52.44	31.86	43.1	20.77	29.76	45.42	18.9	32.48	41.83	22.44	32.68	37.7	48.21
Rxrg	Rxrg	4.4	3.13	3.66	3.24	1.4	1.62	2.53	0.97	2.58	2.53	2.08	1.99	1.62	2.06	1.31	2.14
Vtcn1	Vtcn1	2.37	1.88	1.31	1.92	0.58	0.76	1.25	0.79	1.75	0.82	1.32	1.51	1.36	1.81	1.08	0.95
Lrrc4c	Lrrc4c	0.3	0.43	0.33	0.31	0.14	0.2	0.08	0.2	0.35	0.12	0.2	0.19	0.12	0.17	0.1	0.12
Cpeb2	Cpeb2	4.42	5.27	3.44	3.99	2.04	2.08	2.05	1.58	2.91	2.55	2.43	1.61	1.73	2.63	1.68	2.41
Apol7a	Apol7a	59.61	49.05	71.39	52.16	23.63	33.22	26.73	21.71	71.4	71.91	61.49	63.29	37.04	29.82	31.31	33.28
Dlat	Dlat	13.1	13.68	12.49	12.63	5.69	5.45	6.62	5.78	10.93	9.89	10.68	10.3	7.02	6.76	5.91	5.92
Cyp2d12	Cyp2d12	0.12	0.08	0.16	0.08	0.04	0.09	0.03	0.04	0.24	0.12	0.03	0.16	0.05	0.14	0.08	0.11
Cdh18	Cdh18	0.05	0.08	0.07	0.02	0.01	0.04	0.01	0.04	0.07	0.04	0.08	0.07	0.05	0.06	0.05	0.06
Tmem56	Tmem56	46	52.17	39.88	41.37	19.16	22.4	18.85	21.17	34.57	21.96	29.25	32.26	18.12	23.74	19.32	23.11
Dio3os	Dio3os	1.17	1.25	1.28	1.2	0.43	0.59	0.35	0.86	1.14	0.54	0.88	0.65	0.39	0.29	0.49	0.62
Idh2	Idh2	115.85	94.03	101.96	105.62	46.33	47.58	47.44	48.75	88.87	100.26	115.27	101.52	52.45	47.52	46.32	52.44
Hmgcs1	Hmgcs1	33.4	30.62	28.09	35.01	16.53	17.64	11.83	11.91	41.57	44.28	28.18	23.4	31.94	56.17	18.56	24.27
Lppos	Lppos	14.63	13.68	16.08	11.77	6.04	6.34	6.74	6.48	13.22	8.81	10.16	11.32	7.92	9.11	6.44	8.11
Wdtc1	Wdtc1	25.32	27.42	25.73	24.64	11.27	11.34	12.44	11.97	21.4	16.9	22.46	22.79	12.8	13.4	12.16	11.79
Pah	Pah	450.28	443.56	531.67	507.36	188.43	184.54	270.95	237.72	607.9	591.45	610.49	602.96	276.49	238.64	205.92	183.49
Abca3	Abca3	74.51	69.32	69.47	66.89	34.13	36.29	28.87	28.54	66.21	66.94	69.7	67.7	45.06	47.08	36.26	39.78
Adtrp	Adtrp	50.16	50.85	46.89	44.18	21.99	24.69	18.58	22.39	52.8	41.5	43.33	51.44	27.4	31.31	27.15	27.46
Inca1	Inca1	15.62	16.01	14.11	11.69	5.03	6.16	8.7	6.35	10.28	9.01	9.65	10.49	6.27	6.67	7.05	7.5
Ugt1a1	Ugt1a1	128.31	133.94	115.58	119.55	53.26	57.73	63.56	52.72	112.55	101.64	145.85	129.21	62.48	58.89	51.05	56.39
Prkd3	Prkd3	24.27	31.48	29.33	26.9	12.92	15.48	9.64	13.14	26.86	11.68	28.06	29.92	13.54	15.66	12.38	13.97
Otc	Otc	216.2	226.5	222.47	242.08	98.23	109.67	102.26	105.28	222.69	191.58	217.79	217.09	125.27	121.37	106.64	101.09
Arhgef9	Arhgef9	0.74	0.51	0.64	0.51	0.2	0.41	0.28	0.21	0.53	0.63	0.46	0.39	0.37	0.43	0.28	0.43
Pygo1	Pygo1	0.48	0.37	0.34	0.25	0.17	0.16	0.14	0.19	0.3	0.3	0.2	0.1	0.25	0.1	0.08	0.14
Col24a1	Col24a1	0.04	0.09	0.06	0.05	0.02	0.02	0.02	0.05	0.07	0.07	0.11	0.07	0.03	0.05	0.02	0.01
Fgfrl1	Fgfrl1	14.84	14.39	18.74	13.84	6.38	8.8	6.34	6.81	14.34	9.53	16.18	14.2	8.5	8.9	6.73	8.68
Fpgs	Fpgs	75.86	63.96	63.6	65.01	28.85	31.67	33.14	29.51	49.2	59.25	44.41	47.83	37.32	42.8	39.24	44.53
Mir6993	Mir6993	2.92	2.76	2.15	1.84	0.76	1.23	0.92	1.53	3.69	3.23	8.46	4	2.15	3.53	0.46	0.92
Gm10768	Gm10768	46.4	51.88	39.29	39.65	16.7	21.03	22.49	21.16	39.64	24.41	39.96	36.8	18.72	21.9	20.42	22.76
Cyr61	Cyr61	6.78	7.45	6.8	4.6	3.05	2.2	3.57	2.95	4.36	4.61	3.33	4.43	3.6	3.46	3.84	3.36
Lgals4	Lgals4	2.03	1.5	1.18	1.08	0.84	0.9	0.38	0.54	1	0.81	1.35	1.45	0.38	0.72	0.6	1.09
Nav2	Nav2	8.71	7.95	7.8	6.49	3.58	3.8	4.01	2.83	4.98	4.49	5.03	5.14	4.31	3.83	4.03	4.18
Slc10a5	Slc10a5	20.01	18.87	21.37	20.76	10.43	9.89	9.01	7.96	22.35	21.18	22.24	20.18	12.78	11.74	11.1	10.69
Ptges3l	Ptges3l	0.56	0.26	0.64	0.45	0.28	0.21	0.16	0.23	0.23	0.59	0.23	0.21	0.38	0.35	0.24	0.28
Htra1	Htra1	0.78	0.94	0.99	1.02	0.55	0.51	0.25	0.41	0.99	0.55	0.82	0.85	0.6	0.66	0.3	0.51
Rasl2-9	Rasl2-9	0.39	0.55	0.51	0.48	0.25	0.17	0.23	0.24	0.27	0.19	0.44	0.22	0.22	0.26	0.13	0.34
Pkhd1	Pkhd1	1.32	1.34	1.27	1.36	0.66	0.68	0.53	0.57	1.26	1.05	1.16	1.06	0.8	0.87	0.61	0.87
Pou6f1	Pou6f1	2.05	2.02	2.06	1.95	0.76	1.05	1.04	0.88	1.26	1.46	1.23	1.41	1.19	1.16	1.18	1.04
Khk	Khk	275.93	275.12	281.87	329.95	136.9	145.62	133.85	120.59	265.78	337.44	340.43	282.3	147.86	141.73	141.89	129.5
Ugt2b36	Ugt2b36	292.96	354.07	334.96	338.77	146.94	173.97	136.17	152.88	338.02	287.74	352.38	377.27	188.75	193.07	161.48	165.39
Nr3c2	Nr3c2	3.17	2.67	3.4	2.08	0.88	1.6	1.77	0.98	3.39	3.24	4	4.53	2.35	2.08	1.65	1.69
Sh3pxd2a	Sh3pxd2a	5.33	6.74	5.62	6.07	2.75	2.75	2.91	2.57	6.08	3.13	5.79	6.07	3.38	3.75	3.4	3.62
Zfp467	Zfp467	5.73	6.29	5.7	4.54	2.47	2.46	2.86	2.5	5.52	8.97	5.45	6.21	3.78	3.19	2.72	2.51
Pxmp4	Pxmp4	65.51	61.08	53.13	53.58	27.42	30.64	23.73	26.19	50.42	46.53	52.53	48.36	34.05	39.1	34.98	40.44
Gipc3	Gipc3	0.29	0.25	0.24	0.17	0.13	0.04	0.21	0.06	0.06	0.22	0.11	0.18	0.15	0.1	0.06	0.18
Agtr1a	Agtr1a	46.24	39.61	42.79	38.51	17.79	20.8	18.13	20.7	26.48	17.22	25.02	24.91	21.64	25.54	19.63	23.16
Ppp2r3a	Ppp2r3a	3.73	3.77	3.58	3.2	1.68	1.82	1.66	1.46	2.73	2.43	3.19	2.56	1.88	1.89	1.43	1.54
Cyp4f15	Cyp4f15	85.65	85.94	86.99	73.65	34.96	37.26	39.01	43.04	82.24	84.76	80.98	90.54	48.32	46.01	45.81	48.4
Aadac	Aadac	198.66	218.93	212.69	235.77	98.62	108.04	94.69	100.85	239.55	209.26	215.86	231.28	124	123.84	93.31	104.41
Zfand6	Zfand6	56.04	64.08	55.79	50.57	24.45	28.13	25.13	27.49	44.27	27.57	38.25	44.75	24.83	28.23	25.04	27.36
2310001H17Rik	2310001H17Rik	8.71	10.26	9.66	9.25	3.87	5.43	3.75	4.55	11.67	9.97	12.92	11.76	7.37	7.98	3.92	6.11
Rgma	Rgma	0.08	0.14	0.11	0.1	0.01	0.08	0.07	0.04	0.08	0.09	0.09	0.07	0.06	0.07	0.09	0.09
Ghr	Ghr	91.45	99.95	108.28	94.29	45.36	60.34	35.02	42.84	122.75	121.1	111.08	102.6	67.71	70.51	60.27	62.11
Ogn	Ogn	0.61	1.01	0.73	0.76	0.32	0.46	0.26	0.41	0.79	0.84	0.83	0.64	0.57	0.4	0.38	0.51
Gpd2	Gpd2	10.85	12.94	8.98	8.75	4.93	5.11	4.39	4.94	7.36	8.38	10.06	8.44	6.47	6.82	5.01	5.64
Gm6787	Gm6787	0.2	0.2	0.24	0.11	0.08	0.1	0.06	0.11	0.08	0.24	0.13	0.1	0.09	0.13	0.15	0.11
Map3k7cl	Map3k7cl	0.03	0.09	0.01	0.02	0.01	0.03	0.01	0.02	0.01	0.04	0.06	0.04	0.01	0.01	0.03	0.08
Aldh1l1	Aldh1l1	444.7	408.8	468.35	486.56	209.61	189.74	232.21	212.46	488.42	580.47	529.6	445.55	255.5	259.8	213.1	198
Apol9b	Apol9b	52.77	42.25	57.02	60.02	24.8	28.78	21.06	24.4	60.05	48.45	58.56	71.11	48.16	39.84	33.47	35.67
Tm4sf1	Tm4sf1	7.82	8.09	8.64	7.8	3.49	4.41	3	4.21	8.04	4.97	7.09	7.57	5.12	5.97	4.08	4.27
Zfp960	Zfp960	0.54	0.67	0.6	0.48	0.21	0.29	0.34	0.23	0.51	0.45	0.42	0.36	0.2	0.32	0.29	0.27
Bbox1	Bbox1	105.16	101.39	103.86	94.25	48.93	60.79	34.63	44.87	95.62	78.08	92.71	99.53	49.47	61.75	49.37	55.6
Cdh2	Cdh2	22.81	23.81	24.52	21.15	11.35	13.14	8.48	10.23	18.68	15.01	17.3	16.56	13.99	15.31	11.74	13.23
C77080	C77080	22.63	22.87	22.82	23.77	11.34	11.43	8.86	11.48	18.28	12.32	22.42	20.23	11.61	11.84	9.72	10.93
Cyb5r3	Cyb5r3	158.99	167.37	152.12	155.71	77.11	83.84	65.8	70.2	191.42	195.51	180.47	183.8	108.33	103.8	79.57	78.2
Pgrmc1	Pgrmc1	541.26	528.93	519.24	537.67	236.68	288.05	231.87	239.72	542.77	484.86	449.7	517	301.28	323.22	280.57	264.11
Akr1b7	Akr1b7	3.75	2.87	2.22	2.75	0.64	0.88	2.19	1.72	1.16	1.2	2.29	2.1	0.86	0.68	0.88	0.68
Bcas3os2	Bcas3os2	0.28	0.19	0.24	0.25	0.07	0.04	0.28	0.06	0.12	0.12	0.18	0.31	0.24	0.16	0.06	0.04
Tle6	Tle6	0.49	0.45	0.29	0.54	0.17	0.14	0.23	0.29	0.63	0.7	0.68	0.82	0.21	0.33	0.19	0.19
Sh3bgrl2	Sh3bgrl2	18.01	22.22	16.87	16.33	8.38	10.49	7.74	7.83	14.61	10.82	13.55	13.48	9.56	10.45	8.56	10.32
Lgals9	Lgals9	343.27	332.18	318.53	334.6	161.72	162.23	145.31	154.94	277.56	265.16	255.81	264.63	201.68	228.01	177.86	192.19
2900026A02Rik	2900026A02Rik	24.91	26	24.17	26.78	11.55	12.57	11.82	11.94	22.69	24.28	25.17	22.41	13.3	16.01	13.34	14.12
Pfkm	Pfkm	6.79	6.36	7.12	5.98	2.45	3.25	3.42	3.22	5.92	6.62	4.9	5.51	3.18	3.15	3.08	3.07
Coq10a	Coq10a	7.53	8.1	8.15	7.31	3.58	3.64	3.47	3.94	7.31	3.9	6.87	7.68	3.81	4.63	3.58	4.41
Slco1b2	Slco1b2	430.6	429.92	515.77	427.36	220.69	257.29	159.22	212.66	441.95	276.87	381.59	441.9	218.47	264.72	228.29	234.87
Ppargc1b	Ppargc1b	2.51	2.77	2.09	2.75	1.13	1.22	0.85	1.57	2.41	1.84	2.39	2.04	1.19	1.49	0.71	1.3
Fcgbp	Fcgbp	0.26	0.52	0.24	0.21	0.16	0.13	0.13	0.16	0.25	0.22	0.24	0.15	0.24	0.2	0.2	0.18
Gm12216	Gm12216	0.13	0.19	0.08	0.13	0.04	0.08	0.05	0.08	0.1	0.21	0.13	0.04	0.12	0.06	0.09	0.05
Adgrv1	Adgrv1	0.1	0.07	0.11	0.08	0.05	0.07	0.01	0.04	0.12	0.04	0.08	0.09	0.07	0.08	0.06	0.07
Nkain4	Nkain4	0.46	0.13	0.37	0.31	0.16	0.15	0.09	0.2	0.29	0.47	0.6	0.29	0.42	0.29	0.23	0.34
Irs2	Irs2	6.53	5.94	5.61	5.36	3.14	3	3.25	1.69	3.38	3.13	3.95	3.05	2.28	3.23	2.12	1.83
Lrrc16a	Lrrc16a	1.17	2.92	1.57	2.46	0.95	1	1.03	0.86	3.14	1.59	1.21	1.33	1.6	2.18	1.02	1.08
Wrnip1	Wrnip1	21.01	20.86	18.12	19.33	8.68	9.16	9.56	10.12	14.73	11.25	12.87	13.74	10.06	10.93	10.17	10.23
Abat	Abat	138.64	120.1	124.14	114.87	52.67	52.31	74.82	56.02	126.29	117.55	121.7	111.43	61.81	60.54	58.27	62.52
Wdr6	Wdr6	5.33	6.49	6.66	5.56	2.76	2.91	2.45	3.27	5.02	4.73	3.9	4.81	3.99	3.65	2.9	3.64
Sgsm2	Sgsm2	2.6	2.52	2.39	2.62	1.12	1.22	1.33	1.13	2.29	2.37	2.04	2.6	1.78	2.03	1.44	1.67
Igfbp3	Igfbp3	7.36	7.38	8.41	7.24	3.05	3.04	3.37	4.94	6.38	4.11	5.7	4.63	2.69	1.62	1.94	2.41
Slc25a34	Slc25a34	6.18	3.94	4.29	4.14	2.22	2.65	1.77	2.15	4.33	4.51	4.38	4.8	1.58	2.59	2.09	2.69
AI317395	AI317395	24.47	26.28	24.51	23.29	11.03	11.82	13.12	10.73	24.92	24.69	28.49	21.77	13.01	13.88	12.2	11.29
Agmat	Agmat	148.73	127.38	144.26	150.11	65.74	74.6	59.3	70.77	136.87	139.57	138.34	148.88	77.54	86.28	70.41	77.41
Pgm5	Pgm5	1.12	1.29	1.14	1.09	0.51	0.58	0.58	0.53	0.99	1.02	1.17	1.07	0.99	0.71	0.63	0.57
Echdc1	Echdc1	19.54	18.99	19.2	20.59	9.75	10.36	8.75	8.3	22.27	26.14	20.88	16.45	15.45	15.74	11.22	11.36
Col15a1	Col15a1	2.12	1.39	1.23	1.94	0.72	0.99	0.9	0.56	1.74	2.27	1.69	1.19	1.06	2.89	0.95	0.94
Sec14l2	Sec14l2	286.09	282.06	272.71	265.24	125.08	142.59	138.78	119.12	285.62	258.21	216.79	259.55	154.6	175.67	161.13	169.92
Uroc1	Uroc1	203.66	189.85	191.72	180.09	83.91	85.86	107.54	86.49	187.58	212.52	228.77	199.07	103.79	100.51	100.43	99.93
Pex11a	Pex11a	45.21	43.29	36.35	30.14	18.61	20.17	15.94	18.98	31.04	25.65	34.5	35.11	17.17	17.47	19.54	23.08
Axin2	Axin2	2.76	3.37	2.72	2.67	1.48	1.3	1.19	1.51	1.41	0.99	1.36	2.32	1.81	1.86	1.77	2.6
Mccc1os	Mccc1os	0.05	0.05	0.06	0.05	0.03	0.02	0.02	0.03	0.05	0.01	0.07	0.03	0.05	0.01	0.02	0.03
Trabd2b	Trabd2b	0.04	0.07	0.06	0.04	0.03	0.03	0.03	0.01	0.04	0.04	0.05	0.03	0.04	0.01	0.02	0.02
Dio3	Dio3	0.05	0.12	0.18	0.07	0.02	0.04	0.04	0.1	0.03	0.05	0.04	0.04	0.01	0.02	0.03	0.1
9930014A18Rik	9930014A18Rik	0.26	0.24	0.19	0.15	0.08	0.07	0.17	0.08	0.13	0.13	0.09	0.07	0.12	0.18	0.09	0.14
Txnrd3	Txnrd3	3.26	2.73	3.43	2.63	1.33	1.35	1.3	1.76	3.37	3.29	3.02	2.9	1.8	2.12	1.91	1.61
Drc1	Drc1	0.87	0.78	1.39	0.8	0.38	0.54	0.49	0.42	1.16	1.3	0.89	0.89	0.79	0.84	0.63	0.66
Creg1	Creg1	191.27	193.75	184.72	183.99	82.11	87.53	101.55	88.05	177.07	136.48	169.72	193.19	87.89	91.71	84.66	88.81
Armc9	Armc9	0.98	0.9	0.96	0.81	0.36	0.52	0.5	0.36	0.84	0.67	0.54	0.69	0.39	0.41	0.5	0.43
Dcaf6	Dcaf6	20.09	20.95	17.36	16.2	7.67	8.2	9.42	10.28	11.97	9.47	13.7	13.89	8.07	9.3	9.34	10.8
Bco2	Bco2	7.33	5.56	6.12	5.28	2.55	2.81	3.7	2.53	6.46	5.62	5.28	4.33	3.4	4.4	2.87	4.24
Olfml1	Olfml1	6.26	6.14	5.85	5.49	2.86	3.18	2.79	2.51	6.04	7.58	5.99	5.39	4.43	4.1	2.87	3.01
Mapt	Mapt	0.54	0.5	0.51	0.48	0.22	0.19	0.25	0.31	0.55	0.62	0.74	0.6	0.22	0.22	0.23	0.27
Slc17a4	Slc17a4	27.67	32.02	27.78	32.24	14.34	16.06	14.33	12.48	25.42	23.74	25.72	26.05	16.47	20.81	16.82	18.03
Cyp27a1	Cyp27a1	142.01	164.9	148.86	165.61	70.39	69.93	75.28	81.54	188.12	130.17	142.86	187.44	86.29	100.37	71.52	63.96
Shmt1	Shmt1	117.25	100.68	114.68	96.46	51.19	49.65	61.67	42.67	112.26	105.6	108.39	116.1	62.32	54.93	54.35	56.34
Synpo2	Synpo2	0.09	0.22	0.07	0.08	0.05	0.08	0.03	0.06	0.05	0.09	0.05	0.05	0.08	0.05	0.06	0.07
Arhgap8	Arhgap8	0.04	0.11	0.03	0.05	0.01	0.03	0.02	0.05	0.12	0.08	0.05	0.01	0.01	0.09	0.04	0.12
Deptor	Deptor	28.02	31.98	30.54	29.63	14.67	16.19	12.2	14.43	27.15	25.22	32.07	28.09	16.06	17.13	15.8	15.94
Bhlhe40	Bhlhe40	55.32	44.89	55.95	53.58	27.17	26.13	26.17	20.96	41.75	58.17	60.79	46.84	38.64	29.38	33.53	34.72
N4bp2l1	N4bp2l1	22.44	27.64	25.27	20.6	10.32	12.26	9.54	13.83	26.9	14.29	30.79	30.13	10.68	11.47	10.58	14.45
Epcam	Epcam	0.73	1.63	0.66	0.8	0.48	0.42	0.44	0.49	0.69	0.58	0.74	0.67	0.5	0.49	0.58	0.59
Rwdd3	Rwdd3	4.83	3.93	4.28	3.56	1.85	2.14	2.19	1.78	3.92	4.01	3.66	2.91	2.06	2.72	1.95	3.09
Ctrl	Ctrl	0.05	1.77	0.15	0.28	0.24	0.28	0.24	0.32	0.13	0.25	0.16	0.42	0.2	0.12	0.52	0.36
Slc25a42	Slc25a42	30.37	32.51	28.94	27.61	13.72	16.06	13.68	13.91	24.43	18.82	29.28	26.21	13.46	19.55	12.9	19.27
Gpx6	Gpx6	0.34	0.2	0.22	0.3	0.08	0.22	0.16	0.05	0.23	0.23	0.26	0.25	0.26	0.16	0.28	0.22
Serpinb9	Serpinb9	4.48	3.56	4.2	4.76	2	2.58	1.45	2.15	2.7	2.58	2.12	2.45	2.46	2.74	2.49	2.71
Rab9	Rab9	30.19	30.15	29.7	28.2	14.21	14.77	12.67	15.31	26.47	26	26.25	24.02	17.44	18.45	15.07	16.46
Epm2a	Epm2a	3.82	3.06	3.47	2.86	1.66	2.23	1.07	1.41	2.69	2.69	2.57	2.53	1.96	1.78	1.76	2.05
Fasn	Fasn	33.53	27.63	28.37	49.47	16.87	13.9	24.6	11.68	71.21	338.65	111.88	55.44	41.73	39.92	21.87	14.95
Itpka	Itpka	2.32	2.04	2.19	1.43	1.03	1.11	0.86	0.85	1.38	1.06	1.02	1.18	0.68	0.66	0.74	0.81
Lactb2	Lactb2	78.94	93.07	80.5	91.04	39.4	45.78	44.04	36.62	107.55	125.93	92.91	92.01	61.67	60.72	47.65	44.08
Slc22a5	Slc22a5	14.77	13.79	11.84	10.1	6.17	6.58	4.76	6.87	11.4	7.58	11.93	13.51	5.29	6.5	6.55	6.73
Efna5	Efna5	1.8	1.64	1.42	1	0.62	0.86	0.75	0.6	1.23	1.4	1.21	1.34	0.76	0.77	0.98	0.86
Ces1c	Ces1c	1912.17	2092.59	1990	2125.49	984.89	1043.27	913.24	982.73	2198.15	2091.39	2199.51	2044.87	1920.41	1355.25	1026.6	1051.63
Lrrn3	Lrrn3	0.58	0.49	0.49	0.53	0.23	0.21	0.23	0.34	0.69	0.52	0.72	0.61	0.29	0.4	0.15	0.16
Nim1k	Nim1k	1.51	1.76	2.02	1.37	0.68	0.68	0.96	0.9	1.02	0.84	0.47	0.76	0.76	1.29	0.97	1.11
Fcmr	Fcmr	0.17	0.54	0.19	0.32	0.16	0.07	0.24	0.12	0.26	0.08	0.21	0.1	0.24	0.63	0.09	0.26
Tox2	Tox2	0.12	0.19	0.17	0.14	0.08	0.07	0.11	0.04	0.12	0.19	0.11	0.13	0.05	0.13	0.11	0.14
4930581F22Rik	4930581F22Rik	9.1	7.33	9.63	8.14	4.12	4.63	3.54	4.26	7.48	4.57	7.09	7.69	5.84	5.11	4.87	6.94
Fam151b	Fam151b	2.81	2.92	3.25	2.89	1.31	1.92	1.06	1.46	2.64	1.85	2.87	2.5	1.7	1.99	1.58	1.91
Nup62cl	Nup62cl	0.27	0.46	0.26	0.31	0.06	0.18	0.3	0.09	0.34	0.46	0.23	0.4	0.07	0.04	0.16	0.1
Chn1os3	Chn1os3	0.31	0.24	0.25	0.19	0.09	0.14	0.13	0.12	0.18	0.21	0.15	0.13	0.08	0.12	0.19	0.24
Acsm2	Acsm2	0.09	0.21	0.18	0.18	0.06	0.08	0.08	0.1	0.2	0.06	0.01	0.25	0.19	0.24	0.04	0.04
Maob	Maob	135.5	133.87	134.78	139.58	66.96	70.25	66.13	60.4	136.82	129.53	132.05	128.32	81.49	81.04	72.19	74.27
Srr	Srr	29.41	30.44	30.1	29.67	14.43	15.71	13.96	13.94	34.34	28.87	32.06	32.58	19.72	21.78	17.19	17.25
B230217O12Rik	B230217O12Rik	0.33	0.3	0.36	0.37	0.13	0.22	0.2	0.11	0.37	0.4	0.5	0.37	0.19	0.27	0.28	0.2
Iqcb1	Iqcb1	1.63	1.84	1.4	1.37	0.88	0.83	0.54	0.78	1.16	1.65	1.2	1.46	1.04	1.02	0.93	0.92
Efcab12	Efcab12	0.1	0.09	0.09	0.07	0.04	0.02	0.05	0.06	0.07	0.1	0.07	0.04	0.04	0.03	0.01	0.04
Cda	Cda	10.9	9.49	9.48	8.61	4.63	4.94	4.96	4.17	6.21	7.39	4.01	2.81	4.51	8.49	3.51	6.41
Dtx1	Dtx1	0.22	0.3	0.29	0.26	0.09	0.1	0.22	0.11	0.2	0.17	0.13	0.14	0.16	0.22	0.21	0.19
Rab43	Rab43	54.38	51.54	50.43	47.92	25.18	29.82	20.04	24.26	48.58	37.27	53.38	51.93	28.5	30.15	26.78	32.14
Dsg2	Dsg2	33.34	32.18	35.1	31.47	15.92	18.6	15.63	14.08	32.31	34.48	34.63	30.18	21.61	20.24	19.32	19.95
Ces1g	Ces1g	164	147.59	166.45	182.07	77.74	97.86	73.82	71.62	169.53	122.03	165.9	140.27	127.8	119.33	93.11	117.95
Gm10416	Gm10416	0.26	0.17	0.07	0.26	0.04	0.15	0.12	0.06	0.07	0.35	0.06	0.04	0.14	0.23	0.1	0.18
Atat1	Atat1	4.47	4.89	3.92	3.62	1.77	2.28	2.28	1.9	3.93	3.35	4.2	4.27	2.54	2.78	2.01	2.57
Syt15	Syt15	0.07	0.1	0.12	0.1	0.06	0.06	0.05	0.02	0.07	0.06	0.02	0.03	0.05	0.03	0.06	0.06
Galm	Galm	64.65	60.65	63.67	60.62	31.34	34.97	26.71	28.59	65.82	62.41	72.42	65.38	39.54	32.77	35.23	36.62
Apoa2	Apoa2	6105.84	6528.54	6775	6623	3236.53	3386.58	2982.24	3080.3	6643.85	6157.27	7101.37	7036.66	3638.97	3596.36	3234.58	3493.29
Saxo2	Saxo2	0.13	0.1	0.1	0.08	0.03	0.05	0.05	0.07	0.09	0.09	0.07	0.06	0.09	0.03	0.07	0.03
Gm5148	Gm5148	0.51	0.26	0.24	0.24	0.23	0.02	0.23	0.13	0.11	0.18	0.09	0.05	0.05	0.04	0.07	0.13
Cxcl9	Cxcl9	3.52	3.34	3.53	5.51	1.68	2.78	1.45	1.85	2.26	3	3.78	2.64	3.63	4.56	2.55	2.78
Fras1	Fras1	0.11	0.14	0.09	0.09	0.05	0.07	0.05	0.04	0.12	0.11	0.11	0.1	0.09	0.11	0.06	0.06
Myh14	Myh14	6.65	4.71	5.84	5.27	2.38	3.08	2.78	2.76	4.68	5.05	3.2	3.7	3.51	3.44	3.05	3.33
Adgrf1	Adgrf1	0.7	0.94	1.14	1.53	0.61	0.68	0.48	0.34	0.98	1.19	1.28	0.5	0.71	0.48	0.55	0.53
Chadl	Chadl	0.42	0.27	0.47	0.31	0.17	0.26	0.1	0.19	0.36	0.42	0.27	0.28	0.25	0.18	0.17	0.14
Foxj1	Foxj1	0.06	0.15	0.16	0.12	0.06	0.05	0.05	0.08	0.08	0.08	0.06	0.06	0.07	0.05	0.08	0.1
Slc6a12	Slc6a12	45.25	41.51	48.39	47.55	21.76	20.67	24.01	23.09	48.54	43.06	50.18	48.28	25.5	28.5	21.46	21.51
Ccdc171	Ccdc171	0.17	0.11	0.13	0.1	0.05	0.08	0.07	0.05	0.16	0.12	0.12	0.13	0.12	0.15	0.13	0.14
Pcsk9	Pcsk9	7.52	4.25	5.1	8.44	4.63	3.82	2.54	1.42	20.05	37.21	22.03	12.11	21.28	14.94	5.78	3.98
Ivd	Ivd	97.34	92.17	100.39	94.03	44.16	45.31	49.68	49.14	98.97	100.24	106.17	96.42	54.71	48.16	45.03	51.16
Tdrkh	Tdrkh	1.18	1.1	1.03	1.11	0.54	0.64	0.49	0.5	1.26	1.89	1.13	1.03	0.88	0.77	0.7	0.76
D630045J12Rik	D630045J12Rik	0.77	0.76	0.78	0.48	0.35	0.41	0.27	0.34	0.64	0.7	0.59	0.69	0.45	0.46	0.38	0.33
Dbi	Dbi	625.35	631.59	588.61	629.35	317.59	348.85	255.42	293.69	632.14	576.61	569.94	565.9	460.13	463.31	319.22	357.24
Pecr	Pecr	170.73	182	184.96	193.32	83.1	85.91	102.82	87.4	189.29	203.29	199.04	182.68	101.81	109.81	93.46	94.97
Ccdc85c	Ccdc85c	2.93	3.32	3.46	2.72	1.62	1.51	1.91	1.07	2.81	2.88	3.44	3.14	1.49	1.68	1.26	1.07
Park2	Park2	1.1	1.16	1.01	0.92	0.51	0.49	0.57	0.49	0.87	0.77	0.86	0.99	0.53	0.37	0.46	0.55
Acad10	Acad10	23.04	19.56	20.74	20.25	9.71	10.43	10.47	10.54	21.01	21.35	23.35	20.02	10.51	10.48	11.29	13.69
Bdh1	Bdh1	172.92	147.49	153.81	139.07	78.32	110.21	45.45	68.1	136.74	106.74	124.69	130.76	88.64	105.14	88.91	116.98
Phlpp1	Phlpp1	6.23	5.39	4.89	4.6	2.53	2.99	2.22	2.66	3.82	3.32	4.93	4.41	3.06	3.94	2.98	2.93
Muc1	Muc1	0.44	4.74	0.45	0.5	0.79	0.69	0.85	0.69	0.57	0.7	0.49	0.63	0.74	0.6	1.01	0.81
Dgcr6	Dgcr6	22.12	20.85	23.9	22.6	11.3	10.57	11.23	10.99	26	25.94	26.95	26.12	14.64	14.08	11.32	12.11
Lrtm1	Lrtm1	2.88	2.3	2.93	1.91	1.08	0.75	2.32	0.79	4.42	6.47	3.7	4.15	2.09	2.28	1.5	1.57
Cbr1	Cbr1	103.33	81.75	83.29	84.57	40.62	35.6	60.69	37.23	83.59	110.37	114.63	120.49	43.72	41.99	42.96	37.48
Decr1	Decr1	71.74	70.95	62.95	60.57	32.73	40.39	27.08	31.16	62.35	50.52	51.54	58.48	34.01	37.37	34.22	40.63
Haus4	Haus4	8.96	9.64	9.78	8.26	4.27	4.82	3.6	5.39	8.59	6.49	6.43	9.03	5	4.85	4.15	4.44
Tmem139	Tmem139	0.2	0.32	0.17	0.08	0.07	0.13	0.05	0.13	0.16	0.2	0.03	0.13	0.04	0.04	0.21	0.05
Dyrk1b	Dyrk1b	5.62	5.91	5.39	4.78	2.83	2.99	1.96	2.93	4.82	2.06	4.82	4.41	3.02	4.14	2.18	3.16
Agmo	Agmo	45.57	48.22	49.19	44.48	23.43	27.07	19.43	22.64	46.47	43.78	48.38	47.79	28.94	28.32	24.88	26.14
Fam213b	Fam213b	27.35	29.12	39.24	37.66	16.47	20.14	13.75	15.51	39.07	35.73	28.29	32.02	22.61	24.98	18.43	21.12
Aldh6a1	Aldh6a1	194.45	178.29	192.07	175.12	87.11	95.74	95.06	87.55	192.26	176.04	196.19	180.7	96.83	101.37	96.72	98.35
Nsdhl	Nsdhl	8.37	6.52	7.06	8.11	4.26	4.26	2.97	3.36	13.45	14.56	8.7	7.38	9.01	12.3	4.21	5.06
Myh11	Myh11	0.7	2.46	0.69	0.68	0.54	0.53	0.45	0.72	0.57	0.64	0.52	0.49	0.53	0.29	0.78	0.74
Palmd	Palmd	25.33	24.21	20.03	22.36	11.21	12.5	11.99	9.77	18.78	15.18	20.1	19.77	12.53	11.55	10.57	13.01
St5	St5	6.91	7.11	5.37	6.96	3.27	3.46	2.75	3.56	4.07	5.55	3.21	3.34	4.67	5.96	3.53	6.37
Pgap1	Pgap1	3.12	4.06	3.4	2.77	1.71	1.81	1.68	1.41	3.8	2.2	3.79	3.28	1.81	2.08	1.57	1.79
Ltbp4	Ltbp4	9.01	8.63	8.67	9.35	4.44	4.35	4.39	4.48	8.01	8.14	9.84	8.05	5.43	5.2	3.98	4.7
Ncald	Ncald	9.24	8.72	7.98	8.25	3.65	5.25	4.51	3.53	4.99	6.89	4.06	4.41	5.94	5.8	5.4	5.95
Tmem245	Tmem245	2.85	3.01	2.56	2.62	1.51	1.52	1.2	1.24	2.1	1.9	2.75	1.93	1.95	1.81	1.67	1.91
Entpd5	Entpd5	65.31	58.76	60.88	56.86	28.63	33.56	32.43	25.26	60.4	51.9	51.48	56.1	36.33	36.24	32.37	36.01
Serpinb8	Serpinb8	2.26	2.17	2.19	2.23	1.14	1.45	0.89	0.91	2.3	1.32	2.79	1.97	1.3	1.31	0.88	1.76
Gm20337	Gm20337	1.21	1.01	1.17	0.96	0.49	0.56	0.63	0.48	1.22	1.66	1.74	1.22	0.71	0.63	0.49	0.74
Akr1c12	Akr1c12	43.53	43.58	46.39	44.17	21.5	25.07	19.47	22.2	47.35	38	41.44	44.44	24.12	26	20.55	23.99
Npr2	Npr2	9.16	11.3	11.89	7.65	4.45	6.02	4.2	5.21	14.09	7.09	11.52	15.44	7.57	7.75	5.95	7.32
AI661453	AI661453	4.73	5.58	4.53	4.91	2.33	2.28	3.15	2.06	4.63	4.84	4.26	4.34	3.17	3.45	2.49	2.22
Ptms	Ptms	284.8	308.5	294.9	296.63	141.89	141.63	163.81	142.06	346.76	360.64	365.92	382.09	207.45	198.13	173.59	160.54
Tgoln1	Tgoln1	26.51	30.07	23.13	22.45	12.41	14.3	10.79	13.37	17.08	12.83	18.08	16.18	12.88	15.32	12.18	16.97
Angptl6	Angptl6	8.2	6.31	7.79	6.99	3.42	3.84	3.54	3.79	8.31	8.18	8.06	8.39	4.07	3.27	3.13	2.96
Pcca	Pcca	36.14	36.81	36.6	36.99	18.27	17.87	19.37	17.49	35.53	35.47	35.27	32.29	21.39	20.14	18.89	19.21
Hdac11	Hdac11	35.93	33.45	39.87	33.98	16.9	19.86	16.25	18.36	39.97	28.79	32.9	37.76	20.13	22.33	18.07	22.59
C2cd2	C2cd2	26.72	28.41	29.22	26.21	13.64	14.82	12.19	14.53	25.92	22.9	26.37	26.79	15.5	15.9	14.69	15.39
Rgs7	Rgs7	0.13	0.06	0.09	0.08	0.05	0.04	0.04	0.05	0.06	0.08	0.12	0.11	0.12	0.06	0.04	0.08
Cttnbp2	Cttnbp2	0.07	0.16	0.07	0.08	0.04	0.04	0.04	0.07	0.04	0.05	0.05	0.05	0.03	0.02	0.03	0.03
Bmp6	Bmp6	1.4	1.3	1.37	1.17	0.69	0.46	0.7	0.77	1.87	1.17	1.58	1.62	0.79	0.58	0.7	0.68
Adnp	Adnp	0.1	0.11	0.09	0.14	0.07	0.03	0.07	0.05	0.05	0.11	0.12	0.12	0.11	0.07	0.07	0.07
Gnal	Gnal	0.04	0.07	0.06	0.03	0.01	0.03	0.03	0.03	0.05	0.04	0.09	0.06	0.02	0.03	0.01	0.03
Lamc2	Lamc2	0.08	0.23	0.13	0.16	0.1	0.06	0.08	0.06	0.17	0.08	0.08	0.09	0.08	0.07	0.08	0.08
Amhr2	Amhr2	0.26	0.09	0.23	0.22	0.13	0.15	0.07	0.05	0.24	0.15	0.07	0.16	0.11	0.14	0.07	0.11
Slc16a2	Slc16a2	52.9	49.81	51.73	44.22	26.08	32.59	16.9	23.82	49.33	40.78	47.5	52.66	32.21	37.88	32.3	34.34
Dusp6	Dusp6	24.35	18.04	17.25	16.41	8.86	9.22	13.32	6.65	20.31	18.71	26.54	23.67	15.07	10.11	16.14	9.82
Tmem98	Tmem98	16.14	16.24	13.16	14.09	7.1	6.96	7.92	7.86	13.44	11.4	11.83	16.15	7.07	7.16	6.2	6.56
Capn3	Capn3	2.43	3.2	2.48	2.83	1.4	1.5	1.32	1.26	2.73	1.82	1.61	2.53	1.82	1.89	1.47	1.8
BC004004	BC004004	25.31	28.2	28.42	27.8	13.48	13.55	13.93	14.01	25.83	22.5	19.76	23.79	17.25	20.81	14.47	18.33
Mup21	Mup21	1.86	1.81	1.73	1.5	0.71	1.16	0.58	1.01	2.96	1.84	2.09	2.9	1.08	1.04	1.13	0.92
Cryz	Cryz	55.69	51.23	54.01	48.38	26.19	28.71	23.76	26.35	52.49	46.36	52.62	48.1	28.07	31.76	28.08	31.14
Mipep	Mipep	11.97	11.08	11.27	10.87	5.66	6.31	5.09	5.62	10.9	11.26	10.96	10.52	6.79	6.78	6.11	6.8
Acadsb	Acadsb	46.01	47.27	50.44	48.4	23.27	24.74	24.1	24.33	51.91	45.89	48.92	47.74	28.23	28.49	25.11	25.95
Chic1	Chic1	1.07	1.09	1.07	0.97	0.39	0.52	0.62	0.58	0.79	0.99	0.43	0.48	0.63	0.94	0.72	0.54
Serpinf1	Serpinf1	405.2	387.56	385.28	374	191.36	201.86	197.95	188.91	396.58	380.46	405.04	422.52	234.49	235.12	196.08	201.23
Cisd1	Cisd1	111.16	107.25	122.02	118.78	52.03	53.07	63.16	62.94	111.03	91.52	104.93	97.2	50.05	61.2	49.2	51.81
Rmnd5a	Rmnd5a	30.92	29.17	31.23	30.03	15.38	16.61	13.25	15.92	27.87	21.72	30.99	24.54	15.93	19.27	15.65	16.89
Hectd3	Hectd3	22.53	21.08	23.85	18.82	10.27	11.52	10.86	10.87	19.95	17.22	19.81	21.79	11.86	13.01	11.84	12.68
1110028F11Rik	1110028F11Rik	0.63	0.49	0.41	0.61	0.24	0.38	0.25	0.21	0.42	0.63	0.69	0.44	0.46	0.34	0.28	0.43
Exph5	Exph5	2.28	2.16	2.46	2.43	1.22	1.04	1.46	0.99	2.42	2.74	2.62	2.53	1.55	1.7	1.48	1.27
D2hgdh	D2hgdh	6.41	6.22	6.61	5.71	3.16	3.49	2.85	3.1	6.72	6.36	6.13	6.12	3.4	3.72	3.3	3.43
4930480K23Rik	4930480K23Rik	1.06	0.92	0.95	0.85	0.44	0.56	0.5	0.41	0.73	0.7	0.7	0.64	0.59	0.56	0.52	0.59
Lincppara	Lincppara	0.23	0.27	0.18	0.19	0.09	0.05	0.14	0.16	0.23	0.1	0.28	0.24	0.12	0.06	0.14	0.21
Rtn4	Rtn4	25.21	22.1	23.52	22.84	11.34	15.23	9.26	11.55	20.23	14.91	14.95	18.59	13.78	18.7	13.63	15.93
Nmt2	Nmt2	8.52	9.03	7.18	6.36	4.07	4.23	3.51	3.92	5.96	5.65	5.82	6.06	4.43	4.14	3.73	4.4
Gabbr2	Gabbr2	3.37	3.49	2.91	3.21	1.3	1.5	2.36	1.41	2.98	5.63	4.37	2.87	2.01	2.77	2.12	1.74
Gdf15	Gdf15	4.72	2.38	2.84	2.86	1.16	1.42	2.23	1.67	1.58	1.62	1.89	2	1.62	0.84	1.97	1.41
Idi1	Idi1	1.32	1.01	1.22	1.98	1.03	0.9	0.41	0.46	3.46	3.97	1.69	1.39	2.71	3.62	1.13	1.12
3110057O12Rik	3110057O12Rik	8.43	8.23	8.73	7.76	4.27	4.6	4.17	3.75	8	7.7	6.89	6.17	4.39	5.15	3.89	4.61
Dct	Dct	2.83	2.47	2.37	2.32	1.67	0.79	1.68	0.92	4.75	2.14	2.32	4.67	1.93	3.35	1.73	1.33
Angptl3	Angptl3	363.52	369.83	409.15	400.89	195.15	189.61	216.24	181.62	411.74	398.8	431.47	440.41	246.25	197.07	200.62	189.77
Ehf	Ehf	0.2	0.65	0.24	0.31	0.2	0.17	0.2	0.14	0.24	0.25	0.15	0.15	0.26	0.2	0.26	0.16
Mettl22	Mettl22	7.34	7.19	7.96	7.36	3.28	4.15	3.76	3.96	7.18	7.49	7.44	8.24	4.34	3.88	4.01	4.57
Pcbd1	Pcbd1	247.46	242.76	261.22	261.87	127.59	137.1	128.22	121.48	279.29	263.3	267.32	254.97	171	164.48	144.57	144.25
Tspan8	Tspan8	1.06	1.8	1.03	1.27	0.63	0.65	0.61	0.73	0.9	0.94	1.02	1.24	0.97	0.91	0.93	0.78
BC021614	BC021614	55.36	34.87	42.05	43.4	24.87	23.36	21.52	19.48	35.73	62.01	52.87	33.25	27.14	24.38	23.88	32.13
Pex19	Pex19	45.48	43.61	40.15	35.65	20.01	21.33	21.73	20.72	32.95	30.13	31.71	32.92	22.32	23.01	24.66	23.86
Rhobtb3	Rhobtb3	2.13	2.21	2.51	2.14	1.18	1.12	1.25	1.02	1.88	1.91	1.87	1.7	1.11	1.3	1	1.06
Ptprf	Ptprf	40.87	41.73	45.1	44.24	22.62	26.09	19.39	19.34	42.64	39.3	41.18	40.71	31.35	36.14	27.13	31.07
Cyp2d37-ps	Cyp2d37-ps	78.28	62.44	51.46	55.08	32.8	41.75	27.48	23.81	73.29	66.39	77.83	56.63	49.43	59.77	40.35	69.13
Slc25a21	Slc25a21	4.62	4.59	4.89	4.89	2.5	2.8	1.9	2.47	4.98	5.06	4.49	4.96	2.91	2.97	2.92	2.6
Pcsk4	Pcsk4	6.49	4.34	6.43	4.15	2.52	3.5	2.38	2.51	6.73	3.77	6.57	7.33	2.29	3.07	2.74	3.47
Plet1os	Plet1os	0.58	0.71	0.58	0.68	0.27	0.35	0.33	0.35	0.69	0.82	0.42	0.42	0.42	0.56	0.25	0.47
Ulk2	Ulk2	13.22	15.18	14.83	13.87	7.77	8.47	5.48	7.39	14.82	10.1	13.81	14.87	8.83	10.1	7.66	8.35
Igfals	Igfals	94.5	73.27	87.68	74.33	46.23	41.36	46.59	34.05	98.53	116.49	82.43	108.53	65.04	51.28	55.65	52.47
Ormdl1	Ormdl1	13.05	13.51	15.43	14.33	6.99	8.32	6.3	7.13	14.25	13.21	12.09	12.78	9.73	9.76	7.51	8.87
Eps8l2	Eps8l2	23.08	24.18	22.27	21.82	10.76	11.8	11.9	12.16	14.22	7.86	10.22	11.36	10.43	12.14	10.27	14.05
Slc15a5	Slc15a5	0.21	0.3	0.3	0.13	0.11	0.09	0.15	0.13	0.29	0.12	0.13	0.29	0.11	0.17	0.07	0.04
Ankrd37	Ankrd37	1.22	0.87	1.01	1.83	0.98	0.71	0.28	0.55	0.66	0.28	1.41	0.99	0.42	0.74	0.66	0.58
Pdk4	Pdk4	2.75	2.52	1.63	1.64	1	1.26	0.97	1.14	0.74	1.42	0.69	0.59	0.89	1.11	0.81	0.99
Dmgdh	Dmgdh	190.54	177.98	185.27	166.29	95.81	88.38	96.91	87.76	187.48	184.68	184.61	176.23	106.92	100.71	95.01	108.67
Zfp707	Zfp707	14.74	14.08	13.8	15.04	7.96	7.84	7.69	6.05	14.21	13.5	12.71	15.41	10.05	10.72	9.68	8.52
C730036E19Rik	C730036E19Rik	10.77	8.5	9.96	7.78	6.16	6.75	1.87	4.19	12.42	10.63	9.37	10.1	10.74	10.65	7.42	12.03
Aspa	Aspa	9.51	8.47	8.54	8.71	4.08	4.66	5.28	4.04	10.19	10.24	9.97	11.85	6.13	4.39	4.86	5.12
Osgin1	Osgin1	74.55	85.12	47.13	95.86	44.09	46.99	42.23	21.95	38.53	37.61	47.46	52.23	50.95	45.65	36.5	34.48
Islr	Islr	1.03	0.85	1.26	1.07	0.59	0.55	0.42	0.6	1.26	0.89	0.98	1.14	0.54	0.53	0.61	0.59
Chuk	Chuk	39.83	43.91	39.84	35.39	19.11	21.79	20.69	19.98	37.4	33.72	33.06	35.54	23.75	24.8	23.48	23.63
Fam171b	Fam171b	0.14	0.2	0.12	0.3	0.09	0.06	0.15	0.09	0.12	0.06	0.06	0.09	0.08	0.25	0.09	0.13
Abcc6	Abcc6	58.11	50.92	55.1	51.26	27.42	28.14	26.05	28.92	56.32	52.57	60.11	60.15	31.2	31.32	30.68	35.58
Scarna17	Scarna17	1.93	1.45	1.12	0.8	1.12	0.48	0.48	0.64	0.48	0.48	0.32	1.12	0.8	0.8	1.45	0.48
Ppap2b	Ppap2b	100.5	80.08	95.73	80.79	44.94	51.94	43.78	42.76	58.48	59.94	60.98	55.76	51.59	52.26	51.12	54.15
Smagp	Smagp	12.48	14.72	12.35	13.9	7.27	6.67	6.56	6.96	12.42	7.73	9.9	12.63	8.14	9.46	7.01	6.95
Rdh7	Rdh7	689.21	729.8	757.34	719.52	358.15	395.73	343.87	390.23	743.86	570.1	647.82	697.51	384.46	447.97	394.92	434.78
Cc2d2a	Cc2d2a	1.54	1.28	1.5	1.38	0.62	0.92	0.62	0.77	1.22	1.6	0.86	0.91	0.93	1.04	0.97	0.97
Dpys	Dpys	114.8	110.48	113.39	99.75	54.41	57.43	56.45	57.08	113.13	97	103.19	106.26	63.58	63.87	67.23	70.62
Nrn1	Nrn1	160.63	151.69	179.58	160.54	82.74	82.99	97.45	72.48	183	176.88	201.21	183.5	123.97	90.8	87.68	96.06
Slc25a1	Slc25a1	85.78	79.18	78.11	76.96	42.21	45.97	39.47	37	98.39	107.02	99.75	88.25	64.47	63.55	48.7	47
Abcb4	Abcb4	90.45	91.31	77.91	67.89	40.67	48.18	36.36	43.53	67.45	45.06	56.81	79.91	33.54	45.01	43.28	50.26
Klf12	Klf12	7.18	6.71	7	6.65	3.74	3.88	2.95	3.62	6.71	6.5	7.37	5.87	6.15	5.54	4.79	5.35
Spp2	Spp2	144.97	148.25	148.42	151.29	77.45	89.5	67.34	71.29	138.12	98.5	133.02	154.28	77.05	82.43	68.93	81.66
Ndfip1	Ndfip1	154.04	159.44	167.01	155.03	79.87	89.23	73.77	84.68	186.91	132.17	164.01	169.96	93.71	99.45	83.99	83.99
Pir	Pir	12.32	12.65	13.73	12.56	5.44	6.41	7.96	6.61	11.71	10.09	9.98	10.01	6.64	7.3	7.22	6.4
Slc35g1	Slc35g1	7.31	10.33	7.07	8.13	4.26	3.9	4.09	4.69	6.88	4.27	10.74	9.44	3.58	3.48	4.27	4.81
Mccc1	Mccc1	29.16	28.52	30.84	28.67	14	14.97	17.37	14.13	30.34	29.24	29.35	28.69	17.5	16.43	15.61	17.14
Cyp2e1	Cyp2e1	5410.02	5159.4	6151.99	4777.18	2514.18	3118.98	2468.8	2992.75	5743.09	3747.5	4953	5198.73	2787.76	3012.97	2852.62	3087.12
Pqlc1	Pqlc1	20.41	21.5	22.17	24.26	10.21	10.72	15.69	8.98	18.27	13.77	19.2	16.56	10.06	12.38	8.33	9.22
Gatb	Gatb	17.9	16.84	17.4	16.42	8.94	10.11	7.8	8.54	18.2	15.57	15.48	15.25	10.55	11.02	9.6	10.99
Cyp2a12	Cyp2a12	388.97	430.55	404.12	410.87	208.41	202.79	209.14	223.88	384.9	360.66	378.12	392.2	234.21	212.8	206.09	190.95
Fmo4	Fmo4	15.43	12.4	13.98	12.82	7.11	7.02	8.19	5.9	14.66	17.26	17.83	13.82	9.97	7.2	8.13	8.27
Gnmt	Gnmt	1384.85	1265.1	1457.11	1522.86	698.72	556.02	902.67	751.34	1432.63	1538.93	1759.15	1734.27	684.52	592.37	672.86	583.62
Cldn6	Cldn6	0.09	0.08	0.21	0.22	0.03	0.07	0.15	0.06	0.09	0.26	0.09	0.26	0.22	0.01	0.07	0.09
Ugp2	Ugp2	135.68	126.46	157	130.77	66.81	77.69	69.33	70.71	138.01	123.3	158.37	133.97	57.23	67.12	61.54	67.61
Trim24	Trim24	16.65	11.28	12.42	10.96	6.46	6.72	6.86	6.51	7.72	6.61	10.64	11.97	5.9	4.85	7.72	7.56
Wbscr27	Wbscr27	5.32	4.02	4.98	4.48	2.2	2.84	2.26	2.43	4.08	2.58	3.31	3.36	2.35	3.08	2.35	2.47
Rdm1	Rdm1	7.55	6.23	7.78	7.15	3.47	3.98	3.72	3.7	8.59	6.79	8.11	9.57	4.17	4.04	3.82	3.66
Gbp4	Gbp4	3.61	2.78	2.57	4.96	1.66	2	1.45	2.1	1.89	2.07	2.32	2.01	3.23	2.83	2.7	2.7
Ak2	Ak2	120.06	117.14	130.18	113.82	61.38	72.62	55.87	59.53	145.27	115.23	154.58	144.37	76.53	72.69	70.29	77.88
Nadk2	Nadk2	44.48	41.25	42.83	40.15	21.77	25.42	21.44	18.82	43.76	42.13	42.27	41.54	26.41	25.34	21.96	22.69
Upp2	Upp2	63.6	62.31	99.52	77.64	31.25	40.98	17.53	67.34	174.61	104.05	168.99	181.75	61.14	49.17	37.79	43.98
Gabarapl1	Gabarapl1	240.08	264.74	301.94	262.9	129.36	151.98	111.51	161.96	219.3	103.47	237.12	234.95	99.7	131.34	121.13	156.33
Cmtm4	Cmtm4	8.44	9.93	8.3	7.68	4.46	4.65	4.42	4.29	8.7	7.31	8.78	8.48	4.83	4.88	4.98	5.28
Btc	Btc	0.85	0.89	1.01	0.93	0.45	0.54	0.48	0.44	0.69	0.69	0.41	0.51	0.52	0.6	0.55	0.54
Prkaa2	Prkaa2	11.44	13.35	11.42	10.74	6.08	7.41	5.41	5.47	10.6	16.45	13.4	10.38	7.95	6.01	6.1	6.53
Pigr	Pigr	539.3	552.62	512.56	571.2	277.33	298.29	263.59	291.45	522.32	498.58	593.43	506.27	446.02	376.39	318.59	331.54
Rph3al	Rph3al	0.66	0.97	0.87	0.77	0.45	0.52	0.27	0.46	0.68	0.66	0.91	0.87	0.54	0.49	0.45	0.49
4930480G23Rik	4930480G23Rik	1.54	1.66	1.69	1.63	0.91	0.91	0.53	1.04	1.8	0.84	1.4	1.31	0.88	1.14	0.93	1.01
Trim2	Trim2	2.52	2.51	2.2	2.79	1.14	1.07	2.17	0.83	1.19	1.88	1.15	0.9	1.23	1.25	0.96	1.09
Eda	Eda	0.45	0.45	0.5	0.35	0.22	0.26	0.18	0.25	0.2	0.3	0.38	0.25	0.25	0.19	0.21	0.19
Scnn1a	Scnn1a	10.81	9.53	9.47	9.65	5.07	4.43	6.16	4.86	10.31	11.35	12.04	8.65	7.02	6.7	6.79	6.78
Tmem53	Tmem53	22.26	16.78	20.47	17.36	8.9	10.04	12.01	9.03	16.52	17.96	17.72	19.13	12.98	8.76	10.72	11.24
Zkscan17	Zkscan17	9.02	8.28	9.78	7.43	4.21	5.04	3.89	4.81	5.22	4.16	4.88	5.45	4.08	4.65	4.53	4.83
Atxn1	Atxn1	1.75	2.26	2.25	2.18	1.08	1.11	1.13	1.07	1.91	2.03	1.38	1.23	1.71	1.53	1.48	1.5
Rmdn2	Rmdn2	28.52	28.27	29.8	28.88	13.31	15.34	18.5	12.94	31.71	36.24	25.89	29.49	18.59	16.41	16.12	15.8
Myo6	Myo6	7.11	8.26	7.07	6.92	3.58	3.95	4.05	3.7	6.41	6.05	6.47	6.13	4.36	4.29	4.4	4.15
Txnl4b	Txnl4b	6.38	6.73	6.09	6.15	3.21	3.2	3.55	3.24	7.01	6.36	7.83	7.6	3.8	4.61	3.49	3.81
Acad11	Acad11	176.69	168.56	163.98	144.91	82.63	89.94	83.78	84.3	156.43	138.64	154.17	158.94	79.71	85.31	90.2	93.47
Car14	Car14	20.48	24.86	23.15	24.72	10.57	9.79	17.38	10.81	16.58	34.92	15.35	17.86	10.49	7.02	10.76	10.51
Selo	Selo	40.06	38.37	41.75	36.97	18.74	21.19	20.69	21.25	37.94	36.26	39.52	38.02	22.86	24.47	21.79	22.19
Mcu	Mcu	8.76	9.97	7.89	7.85	4.59	4.39	4.36	4.62	6.72	6.4	5.79	5.76	5.29	6.05	4.67	5.14
Pde4c	Pde4c	9.35	9.6	8.81	9.74	4.42	4.62	5.38	5.12	9.1	9.37	10.32	9.19	5.47	5.54	5.48	5.95
Zc3h6	Zc3h6	0.87	0.92	0.72	0.56	0.26	0.43	0.47	0.44	0.53	0.47	0.57	0.43	0.37	0.7	0.36	0.63
Acat2	Acat2	18.69	18.08	17.1	19.55	9.48	10.3	9.49	9.03	24.69	28.26	19.96	19.86	14.82	16.1	11.12	12.63
Jph1	Jph1	0.08	0.04	0.07	0.04	0.03	0.04	0.01	0.04	0.08	0.07	0.1	0.09	0.07	0.02	0.04	0.04
Olfm3	Olfm3	0.34	0.55	0.46	0.47	0.25	0.23	0.27	0.2	0.5	0.42	0.42	0.45	0.26	0.25	0.23	0.16
Enpep	Enpep	35.88	34.24	35.76	36.25	17.98	19.97	19.42	16.82	38.32	46.36	42.42	34.54	22.59	24.48	19.04	18.51
Sepsecs	Sepsecs	20.72	21.28	20.41	19.31	11.11	10.54	11.56	9.45	18.3	18.98	18.88	17.06	13	12.39	12.48	12.52
Enpp5	Enpp5	12.65	11.97	13.9	11.57	6.46	7.58	5.71	6.4	10.84	8.39	10.04	9.32	8	9.02	6.88	7.88
Stau2	Stau2	2.47	2.51	2.78	2.43	1.11	1.6	1.31	1.3	2.01	1.73	1.86	1.71	1.61	1.5	1.46	1.47
Car7	Car7	0.62	0.49	0.69	0.84	0.22	0.35	0.44	0.37	0.68	0.66	0.54	0.62	0.67	0.51	0.33	0.49
2900008C10Rik	2900008C10Rik	0.66	0.74	0.8	0.65	0.4	0.27	0.5	0.32	0.63	0.91	0.84	0.72	0.26	0.58	0.31	0.36
Mgmt	Mgmt	17.57	16.54	17.76	16.3	8.87	10.43	6.12	10.23	17.43	15.36	15.99	17.74	11.02	9.64	10.63	11.23
Sdr42e1	Sdr42e1	52.48	49.95	57.31	57.31	29.72	27.71	31.27	24.81	41.64	47	33.07	29.11	32.19	33.35	32.09	30.29
Dyrk2	Dyrk2	9.27	10.3	9.5	9.67	5.04	5.4	4.72	5.1	7.53	6.2	7.74	6.88	5.02	5.95	5.61	5.54
Sox6	Sox6	2.12	2.81	2.29	2.26	1.34	1.38	0.84	1.4	2.3	1.79	2.81	2.27	1.37	1.64	1.25	1.39
Gpld1	Gpld1	11.39	8.84	35.63	36.44	11.65	11.95	13.06	11.65	64.52	52.2	60.37	59.26	77.44	58.18	64.14	66.44
Arntl	Arntl	1.84	2.2	1.13	1.65	0.68	0.81	1	1.08	0.46	0.84	0.29	0.38	0.96	1.53	0.61	1.05
Cyp2r1	Cyp2r1	2.37	2.25	2.53	3.03	1.41	1.61	1.26	1.05	3.69	3.15	3.06	3.13	2.69	3.28	1.39	1.42
D3Ertd751e	D3Ertd751e	2.06	1.92	2.36	2.1	0.98	1.21	1.08	1.15	2.02	1.87	1.3	1.76	1.46	1.61	1.39	1.32
Acad12	Acad12	5.79	5.54	6.24	5	2.66	3.23	2.88	3.05	6.08	6.01	5.79	6.26	2.97	3.91	2.94	4.07
Sorbs1	Sorbs1	15.95	15.73	15.88	13.57	8	9.8	6.28	7.94	12.21	7.66	11.61	11.11	9.28	9.52	8.54	9.81
Cyp4f17	Cyp4f17	6.08	5.67	5.15	4.9	2.9	2.86	2.59	3.07	4.04	4.53	3.23	3.36	3.03	3.23	2.57	3.34
Afm	Afm	200.19	200.8	193.86	221.91	107.28	116.1	109.07	95.59	213.61	182.44	187.03	197.77	147.72	147.8	112.8	121.15
Stard4	Stard4	23.45	18.54	19.02	24.34	13.65	12.77	10.99	7.35	33.98	38.02	39.84	26.85	19.57	19.17	12.2	11.56
Hsdl2	Hsdl2	49.97	52.09	40.08	40.46	25.22	27.17	20.55	22.83	39.27	35.62	39.65	47.8	23.14	24.64	26.66	27.25
Abcg5	Abcg5	52.85	65.67	52.63	62.2	21.5	27.65	41.18	32.09	55.52	54.87	66.76	63.24	27.59	36.22	31.63	31.14
Slc25a10	Slc25a10	59.57	49.38	51.43	46.64	25.27	30.46	28.54	24.36	52.83	58.53	58.03	60.15	32.34	31.28	30.59	31.1
Slc2a9	Slc2a9	21.31	18.47	21.5	18.32	9.88	11.76	9.93	10.21	20.59	15.94	21.25	19.46	12.24	12.19	12.12	13.09
Pyroxd2	Pyroxd2	17.89	15.24	15.71	15.06	8.32	8.56	8.59	8.07	14.84	17.9	19.7	16.81	10.41	9.3	9.43	11.05
Angptl4	Angptl4	57.16	57.59	59.88	66.07	32.32	56.16	4.99	32.93	47.28	25.21	49.49	43.46	10.18	30.74	12.33	32.74
Slc16a1	Slc16a1	16.18	18.55	12.38	15.61	8	8.37	9.33	7.24	9.41	12.24	8.41	8.46	8.66	12.07	8.26	9.38
Kazald1	Kazald1	0.44	0.39	0.56	0.57	0.41	0.28	0.13	0.21	0.81	0.59	0.32	0.3	0.34	0.33	0.29	0.31
Acy3	Acy3	62.64	54.47	62.74	55.9	29.23	38.9	28.81	26.98	70.95	73.48	65	75.59	46.51	49.8	37.53	43.94
Ccnd1	Ccnd1	28.07	21.82	14.82	28.36	9.37	18.28	13.17	8.11	12	20.88	14	17.36	17.36	13.13	17.91	12.34
Gpx1	Gpx1	1452.75	1614.45	1503.13	1843.91	832.45	880.28	791.47	868.86	1540.6	1292.61	1411.66	1637.3	1046.14	1141.06	838.66	889.66
Srl	Srl	0.61	0.41	0.54	0.55	0.25	0.31	0.24	0.31	0.67	0.78	0.56	0.52	0.34	0.47	0.24	0.37
Oxld1	Oxld1	11.74	11.35	12.93	11.12	5.43	7.01	6.55	5.82	10.86	8.02	9.88	10.67	6.29	6.88	5.83	6.9
Thsd4	Thsd4	0.09	0.11	0.08	0.1	0.04	0.05	0.04	0.07	0.08	0.12	0.09	0.11	0.06	0.09	0.06	0.04
Prdm16	Prdm16	0.03	0.11	0.02	0.03	0.03	0.03	0.02	0.02	0.03	0.02	0.01	0.03	0.02	0.03	0.02	0.03
Abcc2	Abcc2	76.73	82.29	70.86	67.96	36.54	40.56	41.65	38.04	62.67	44.11	71.46	65.17	35.34	40.15	39.58	40.11
Sh3d21	Sh3d21	0.62	0.54	0.59	0.32	0.28	0.28	0.23	0.3	0.51	0.27	0.45	0.53	0.39	0.37	0.3	0.44
Dbt	Dbt	38.03	38.42	41.98	40.37	19.83	18.49	25.37	19.99	40.27	43.41	44.86	36.87	23.81	21.3	20.64	21.57
Cyp4f13	Cyp4f13	33.2	35.3	34.34	29.33	16.47	16.67	18.56	18	37.32	34.24	33.98	40.35	19.05	18.42	19.39	17.98
Lad1	Lad1	0.15	0.87	0.23	0.21	0.14	0.15	0.32	0.16	0.16	0.26	0.12	0.1	0.2	0.19	0.2	0.16
Gprin3	Gprin3	5.06	5.29	5.3	6.47	3.74	2.98	2.52	2.43	4.58	2.82	6.73	3.39	2.48	3.83	1.97	3.64
9530062K07Rik	9530062K07Rik	0.39	0.63	0.57	0.38	0.25	0.25	0.34	0.2	0.56	0.33	0.57	0.53	0.34	0.48	0.44	0.52
Hsd17b11	Hsd17b11	100.8	114.21	102.93	97.87	51.66	58.45	50.97	58.7	90.49	93.39	98.45	96.6	48.89	52.47	51.82	55.09
Dock7	Dock7	4.53	4.18	4.66	3.96	2.15	2.43	2.11	2.47	4.06	5.85	5.82	4.29	3.01	2.65	2.61	2.77
Kif1b	Kif1b	19.78	20.43	19.9	18.06	10.33	11.46	9.17	10.36	15.94	10.95	17.91	15.77	10.39	11.75	10.35	11.09
Akr1c20	Akr1c20	56.57	48.65	61.29	54.44	32.24	36.31	24.01	24.24	59.77	68.75	55.42	59.64	50.62	39.07	37.15	44.01
Glo1	Glo1	79.23	100.64	82.17	89.66	46.89	48.87	42.38	47.79	91.82	76.66	75.25	78.16	53.89	64.61	49.77	55.33
Acot13	Acot13	59.94	72.3	71.95	68.35	34.46	35.75	39.72	34.18	74.76	76.18	83.35	77.14	43	44.38	37.44	42.87
Col5a3	Col5a3	2.07	2.16	1.62	1.75	0.9	1.24	0.69	1.19	1.79	1.5	1.61	1.79	1.19	1.9	1.42	2.4
Osbp2	Osbp2	0.34	0.3	0.41	0.5	0.12	0.16	0.23	0.31	0.47	0.14	0.39	0.29	0.28	0.23	0.31	0.18
Wdr63	Wdr63	0.5	0.32	0.5	0.4	0.17	0.24	0.24	0.26	0.46	0.43	0.35	0.32	0.18	0.3	0.26	0.33
Fahd2a	Fahd2a	13.62	12.71	14.15	12	5.92	7.16	7.09	7.61	13.98	12.29	12.32	13.29	7.21	8.28	6.94	7.55
Arhgap29	Arhgap29	21.31	18	18.65	21	12.53	11.9	8.31	9.06	15.95	13.9	18.23	14.04	10.55	13.09	8.79	11.74
Ndrg2	Ndrg2	570.7	571.58	599.22	556.09	279.37	287.14	345.49	304.72	634.8	528.53	620.8	673.81	336.78	377.07	337.62	324.29
Notum	Notum	26.49	22.6	25.06	22.41	11.72	15.02	14.64	9.76	18.16	20.66	19.16	19.89	12.71	10.38	13.93	14.46
Klb	Klb	17.52	19.15	17.86	18.71	9.6	8.46	11.76	8.97	14.56	9.08	15.29	15.24	9.66	9.11	7.93	8.42
Fam213a	Fam213a	35.63	37.23	34.68	34.69	19.51	21.75	17.02	17.05	35.38	38.24	34.02	31.6	21.15	24.67	20.67	23.07
Akip1	Akip1	15.66	14.99	14.86	13.55	6.69	9.03	6.72	8.85	12.32	10.75	12.13	12.49	8.63	9.38	8.23	7.42
Aspg	Aspg	69.39	71.99	69.85	73.48	33.36	34.48	41.02	41.99	67.45	57.27	65.36	64.23	28.49	42.2	35.44	34.05
Slc25a48	Slc25a48	5.18	5.58	6.98	6.22	2.62	2.77	3.6	3.71	7.32	6.1	6.1	5.51	4.01	2.81	2.73	3.85
Pipox	Pipox	174.25	162.86	173.04	169.12	90.73	95.7	84.97	88.74	174.84	174.65	207.28	175.84	99.4	105.54	103.4	101.16
Fahd1	Fahd1	34.49	33.61	34.42	34.88	17.6	18.42	22.4	14.47	39.4	39.31	37.39	37.39	23.06	21.95	19.28	20.37
Nqo1	Nqo1	7.26	7.1	7.16	8.24	3.91	4.32	3.99	3.57	6.86	6.69	7.48	6.53	4.03	4.55	3.27	4.49
Haao	Haao	336.19	331.42	363.69	373.48	184.22	179.52	198.75	182.86	420.27	427.46	439.8	411.16	251.38	265.89	217.49	211.71
Mast1	Mast1	0.14	0.11	0.15	0.09	0.08	0.05	0.08	0.05	0.09	0.09	0.14	0.17	0.05	0.1	0.05	0.06
Gckr	Gckr	98.11	83.18	89.31	82.36	45.69	46.96	48	46.72	88.67	100.36	105.46	93	52.82	54.78	54.43	57.51
Col12a1	Col12a1	0.4	0.45	0.3	0.3	0.19	0.22	0.22	0.14	0.23	0.36	0.29	0.21	0.36	0.3	0.17	0.23
Kifc2	Kifc2	1.81	1.57	1.86	1.33	0.88	0.8	1.05	0.76	2.07	1.91	1.99	2.18	0.96	1.12	1.11	1.22
BC024139	BC024139	4.3	2.9	4.21	3.41	1.87	1.98	2.17	1.86	3.41	2.98	3.53	2.79	1.54	1.87	1.71	2.48
Fbxl20	Fbxl20	4.9	5.99	5.13	5.51	2.89	3.34	1.7	3.52	5.15	2.07	7.18	5.51	3.23	4.01	2.74	4.21
4930459C07Rik	4930459C07Rik	2.5	1.85	2.7	1.86	1.29	0.77	1.66	1.02	0.83	0.91	0.54	1.17	0.53	0.63	1.11	1.18
Angel1	Angel1	2.88	2.49	2.71	2.16	1.55	1.29	1.13	1.48	2.29	2.4	1.91	2.13	1.59	1.54	1.51	1.58
Ptprd	Ptprd	12.84	13.77	12.73	12.48	8.04	9.1	3.94	6.53	15.55	16.72	18.05	14.09	10.66	8.89	8.84	9.88
Sirt5	Sirt5	10.17	8.34	9.7	8.56	4.29	5.15	5.72	4.44	8.08	7.92	6.41	7.07	5.16	6.12	5.49	5.79
Tubb4a	Tubb4a	0.06	0.17	0.08	0.14	0.07	0.05	0.08	0.04	0.11	0.11	0.09	0.08	0.06	0.06	0.09	0.1
Anks4b	Anks4b	37.43	35.83	41.15	39.14	19.37	19.29	25.51	17.79	46.55	48.09	42.86	39.66	28.2	26.72	25.38	22.54
Nipsnap1	Nipsnap1	166.76	154.95	166.88	158.76	81.96	86.58	95.67	81.36	176.39	165.66	167.19	153.37	107.3	110.43	94.78	104.58
Sema4g	Sema4g	95.45	87.77	93.76	86.96	47.34	45.82	53.42	47.73	92.63	106.81	98.68	96.2	61.26	51.92	56.99	57.41
Acacb	Acacb	5.33	4.86	3.88	5.09	2.7	1.98	3	2.55	7.83	31.31	10.45	6.92	6.46	5.37	3.08	2.41
Epb4.1l4b	Epb4.1l4b	34.82	35.71	34	28.07	17.5	20.28	16.59	16.6	31.13	29.59	26.33	28.28	20.05	19.86	19.76	20.14
Siae	Siae	17.94	17.38	19.72	17.58	9.35	11.92	7.84	9.76	17.18	13.71	16.54	16.56	10.87	12.26	9.51	11.53
1700034P13Rik	1700034P13Rik	0.64	0.57	0.72	0.46	0.36	0.38	0.24	0.3	0.69	0.48	0.51	0.99	0.42	0.44	0.41	0.6
Amacr	Amacr	62.97	58.8	57.18	54.87	30.59	34.22	31.63	28.79	53.12	45.26	44.46	47.11	34.62	35.79	34.29	32.34
P2ry4	P2ry4	3.5	2.81	3.63	2.68	1.6	1.47	2.38	1.31	3.59	3.88	3.38	2.79	2.24	1.86	1.57	1.59
Grik5	Grik5	3.64	2.38	2.89	2.12	1.39	1.3	1.72	1.5	2.63	2.21	2.36	2.51	1.71	1.69	1.83	2.07
Hadh	Hadh	261	226.48	238.5	211.28	126.92	160.74	100.31	114.46	226.34	220.02	225.77	225.72	135.59	148.12	148.36	170.92
Mst1r	Mst1r	0.17	0.29	0.2	0.16	0.1	0.12	0.12	0.1	0.07	0.12	0.09	0.12	0.11	0.12	0.1	0.13
Cdc42bpa	Cdc42bpa	5.21	5.5	4.61	4.49	2.6	3	2.52	2.51	3.39	3.39	3.81	3.47	2.89	3.01	2.98	2.98
Dnajc28	Dnajc28	4.64	4.36	5.63	4.82	2.65	2.86	2.22	2.71	4.42	3.79	3.64	3.59	2.47	3.53	2.18	2.82
4632428C04Rik	4632428C04Rik	0.42	0.51	0.36	0.33	0.12	0.29	0.32	0.14	0.25	0.46	0.21	0.18	0.27	0.42	0.22	0.29
Gm16998	Gm16998	0.58	0.33	0.26	0.45	0.17	0.24	0.23	0.23	0.39	0.28	0.5	0.21	0.14	0.26	0.22	0.23
Smim1	Smim1	0.99	0.95	0.8	1.02	0.48	0.49	0.48	0.57	0.86	1.04	0.86	1.06	0.53	0.58	0.56	0.64
Snx21	Snx21	5.89	5.47	6.76	5.63	2.65	3.36	3.3	3.46	5.07	3.58	4.09	5.26	2.94	3.86	2.95	3.57
Rilp	Rilp	13.2	12.2	12.29	11.64	6.39	6.65	7.85	5.66	12.53	14.03	13.69	14.41	8.18	7.14	6.36	6.8
BC026585	BC026585	8.46	7.89	7.83	8.72	4.8	5.17	3.31	4.43	7.82	8.13	7.79	7.68	5.53	5.4	4.37	5.7
6430550D23Rik	6430550D23Rik	0.57	0.63	0.56	0.45	0.29	0.29	0.41	0.2	0.52	0.5	0.46	0.46	0.39	0.32	0.38	0.39
Fam184b	Fam184b	0.03	0.02	0.03	0.05	0.01	0.01	0.04	0.01	0.06	0.08	0.07	0.05	0.06	0.03	0.05	0.04
Intu	Intu	1.53	1.68	1.6	1.54	0.8	0.98	0.82	0.82	1.09	0.89	0.86	1.07	0.89	1.03	0.98	0.94
Pygl	Pygl	137.17	153.78	140.67	155.74	79.36	80.87	80	76.18	144.84	166.95	154.68	141.78	90.6	110.49	87.06	97.74
Amotl2	Amotl2	13.06	11.31	11.53	8.15	6.52	5.76	5.47	5.98	8.5	10.78	9.7	8.92	5.38	5.63	6.36	7.04
Top1mt	Top1mt	14.76	13.58	13.33	12.96	7.2	6.86	7.65	7.73	12.3	13.87	11.48	11.55	9.27	10.05	8.64	9.05
Tspan12	Tspan12	60.81	62.39	67.18	63.75	32.99	37.7	30.26	36.02	58.84	40.39	51.75	53.75	33.59	40.01	32.07	34.24
Ifit3b	Ifit3b	1.71	1.05	1.24	1.62	0.9	0.93	0.44	0.76	0.56	0.86	0.75	0.84	1.04	1.07	0.66	1.06
Cadm3	Cadm3	1.99	1.92	2.28	2.04	1.18	1.15	0.89	1.22	1.91	1.83	2.09	1.83	1.12	1.14	0.82	1.09
Slc6a13	Slc6a13	95.12	101.55	92.65	96.16	51.93	52.32	56.92	46.85	105.5	99.64	105.61	110.8	64.05	59.21	58.56	59.93
Galt	Galt	20.64	20.87	19.53	21.24	10.48	9.77	13.29	10.87	20.53	24.9	20.02	18.84	14.37	14.37	11.88	13.33
Vwa8	Vwa8	37.82	34.39	31.32	26.35	17.63	20.83	14.94	16.71	27.61	23.5	27.07	30.7	16.21	18.48	20.04	22.3
Epor	Epor	0.86	0.73	0.82	0.85	0.35	0.51	0.29	0.61	0.74	0.86	1.1	1.09	0.59	0.77	0.37	0.42
Nr1i3	Nr1i3	193.19	150.18	166.55	124.2	80.83	93.04	94.11	74.42	148.92	111.15	147.52	151.65	84.03	80.38	110.8	150.72
L2hgdh	L2hgdh	17.28	17.66	18.7	16.95	8.78	9.56	10.74	9.04	19.49	18.84	21.58	18.89	9.72	9.39	9.66	9.03
Pex7	Pex7	32.4	31.04	34.42	32.36	16.6	18.97	17.29	17.47	32.02	28.85	32.42	30.62	19.31	20.34	16.25	19.27
Lipa	Lipa	127.52	119.67	117.33	109.37	64.38	76.99	56.63	58.01	103.99	89.03	93.98	94.14	80.48	90.74	68.3	83.32
Ociad2	Ociad2	4.03	5.12	6.51	5.55	3.22	4.56	1.03	2.65	6.25	4.67	4.98	4.5	4.25	4.29	3.39	4.01
Idh1	Idh1	159.56	156.64	146.39	167.1	88.76	97.45	81.94	72.1	188.33	202.09	188.04	173.99	125.8	130.72	102.42	99.46
Pla2g6	Pla2g6	20.24	20.18	14.6	16.21	9.38	10.35	10.05	8.71	17.13	16.55	21.14	18.34	11.44	10.34	10.02	11.7
Ldhal6b	Ldhal6b	0.14	0.08	0.09	0.06	0.03	0.03	0.08	0.06	0.05	0.14	0.04	0.08	0.06	0.07	0.1	0.26
Lpcat3	Lpcat3	42.29	41.86	43.32	41.1	21.67	26.69	18.09	24.69	42.8	46.13	45.26	41.73	32.01	36.6	24.97	30.11
Mmab	Mmab	5.66	3.95	4.78	5.43	2.67	3.05	2.71	2.29	8.12	9.98	5.76	4.78	5.2	5.63	3.39	3.48
Colgalt2	Colgalt2	0.13	0.15	0.13	0.2	0.07	0.11	0.09	0.06	0.15	0.17	0.14	0.12	0.13	0.12	0.08	0.11
Slc22a18	Slc22a18	66.81	62.14	70.05	67.71	34.2	36.93	35.75	37.45	71.45	67.07	77.18	80.55	46.07	41.85	37.7	38.92
Cdc14b	Cdc14b	7.52	7.56	6.88	7.79	3.8	4.61	3.3	4.39	7.02	4.4	7.32	6.1	3.7	4.73	3.1	4.75
Mtx3	Mtx3	4.57	4.43	4.18	3.78	2	2.29	2.63	2.26	3.54	3.22	3.61	3.25	1.91	2.06	2.29	2.22
Fign	Fign	0.85	0.89	0.87	0.88	0.58	0.43	0.55	0.33	0.84	0.82	1.01	0.66	0.6	0.55	0.48	0.6
Flcn	Flcn	15.97	14.54	14.65	15	8.99	9.14	5.75	8.75	10.77	5.43	11.3	9.45	7.43	10.3	6.45	10.24
Bche	Bche	35.35	27.85	32.84	28.3	16.88	18.15	14.97	17.47	30.58	25.69	32.68	29.61	17.51	16.84	16.71	17.79
Cd40lg	Cd40lg	0.09	0.16	0.02	0.08	0.02	0.08	0.06	0.03	0.04	0.08	0.01	0.04	0.09	0.12	0.07	0.06
Dmrta1	Dmrta1	0.14	0.26	0.21	0.09	0.11	0.07	0.11	0.09	0.15	0.12	0.13	0.09	0.13	0.09	0.07	0.09
Aco1	Aco1	68.72	67.86	70.67	65.6	36.12	39.07	39.03	33.91	78.95	85.32	74.4	73.59	46.82	44.45	42.65	41.63
Ccl25	Ccl25	1.38	1.13	1.37	1.35	0.56	0.7	0.76	0.82	1.49	1.31	0.88	1.8	0.8	0.94	0.99	0.69
Psd3	Psd3	5.57	5.55	4.74	4.63	2.9	3.38	2.14	2.72	5.74	5.01	5.72	4.15	3.61	3.04	2.95	3.28
Sgpl1	Sgpl1	26.34	29	26	24.8	14.14	15.58	14.25	13.77	23.79	22.43	26.06	23.98	16.8	17.15	14.38	16.89
Gypc	Gypc	8.63	6.81	8.13	6.19	3.99	3.46	5.13	3.61	7.57	13.82	8.54	6.11	5.71	3.73	3.74	4.21
Tec	Tec	8.91	9.6	8.54	8.29	5.4	4.79	4.21	4.83	7.68	7.03	7	6.63	5.49	6.65	4.76	6.02
Spon2	Spon2	4.69	5.69	3.89	3.79	2.34	3.67	1.13	2.69	2.1	0.78	0.92	1.28	3	4.66	2.55	4.56
Cadm1	Cadm1	9.26	8.5	7.66	6.86	4.03	5.11	3.88	4.55	7.52	8.41	8.24	7.5	4.45	5.06	4.34	4.55
Dera	Dera	34.73	36.68	37.7	40.25	19.92	21.03	19.6	20.81	36.95	35.69	34.65	34.48	21.39	24.43	21.52	21.13
Ube2h	Ube2h	14.83	15.48	14.37	13.88	8.25	8.99	5.59	9.08	13.9	10.23	14.12	12.68	9.35	11.65	7.82	10.19
Tlr12	Tlr12	2.24	1.24	2.56	1.57	1.06	1.26	0.97	0.86	0.98	0.74	0.62	0.85	1.23	1.6	1.08	1.5
Mgat3	Mgat3	0.11	0.2	0.07	0.06	0.06	0.06	0.04	0.08	0.04	0.09	0.04	0.04	0.04	0.01	0.1	0.06
Hkdc1	Hkdc1	0.06	0.25	0.07	0.06	0.04	0.08	0.05	0.07	0.03	0.05	0.05	0.06	0.07	0.06	0.06	0.1
Gm16861	Gm16861	0.14	0.09	0.18	0.14	0.05	0.08	0.1	0.07	0.1	0.37	0.11	0.11	0.14	0.11	0.14	0.11
Eci2	Eci2	150.38	166.81	148.87	124.45	77.79	95.86	66.32	82.19	126.85	83.64	113	133.72	60.33	68.36	73.49	83.09
Fzd6	Fzd6	1.97	2.06	1.53	1.68	1.08	1.21	0.76	0.9	0.88	1.12	0.8	0.83	1.14	1.21	0.95	1.26
Dcun1d4	Dcun1d4	13.81	13.71	13.25	10.55	6.12	7.26	9.03	5.6	10.23	9.01	10.64	11.53	5.91	5.83	6.51	6.12
Sod1	Sod1	978.62	964.61	977.94	988.93	516.41	544.15	550.84	522.9	1016.69	904.5	936.04	983.34	581.26	607.8	535.64	570.95
Gm3704	Gm3704	2.35	2.58	2.72	2.62	1.28	1.99	0.86	1.48	3.45	1.51	2.56	2.35	2.21	2.25	1.85	2.35
Pik3c2g	Pik3c2g	6.39	6.63	6.1	6.14	3.17	2.93	4.52	3.18	5.15	5.11	5.57	4.35	3.77	3.29	3.14	3.41
Ubxn1	Ubxn1	89.34	91.09	94.98	88.69	44.26	47.04	53.65	53.97	73.61	54.29	60.45	76.46	49.43	63.51	48.08	55.82
Slc16a11	Slc16a11	3.57	3.61	3.79	3.9	1.78	2.73	1.7	1.92	2.98	2.54	2.26	3.55	1.74	2.17	1.81	2.24
Lrrc14b	Lrrc14b	0.13	0.2	0.14	0.17	0.1	0.09	0.11	0.05	0.09	0.1	0.09	0.19	0.13	0.15	0.08	0.13
Gstk1	Gstk1	101.24	112.89	108.84	118.98	58.81	58.83	63.65	60.46	122.5	104.21	118.43	130.73	65.82	65.77	57.6	58.97
Tdp2	Tdp2	12.69	12.09	12.74	12.59	6.6	7.42	7.4	6.01	12.06	12.73	11.07	10.46	8.87	9.24	7.28	7.36
Zfp97	Zfp97	0.63	0.39	0.77	0.53	0.34	0.32	0.37	0.24	0.36	0.53	0.4	0.46	0.28	0.45	0.28	0.32
Paqr7	Paqr7	14.69	11.37	13.41	12.07	7	8.52	6.67	6.03	10.99	13.17	11.18	10.99	7.09	7.6	7.4	9.7
Ypel2	Ypel2	3.88	4.15	3.12	3.88	2.44	2.29	1.17	2.33	2.73	1.62	2.14	1.68	1.51	3.07	1.19	2.26
Kdsr	Kdsr	7.56	6.55	6.22	5.5	3.79	4.06	2.81	3.49	4.1	3.24	4.63	4.84	3.17	3.38	3.63	3.96
S1pr3	S1pr3	0.97	0.79	0.94	0.93	0.48	0.48	0.39	0.64	0.73	0.54	0.79	0.74	0.5	0.49	0.39	0.53
1700119H24Rik	1700119H24Rik	0.56	0.4	0.49	0.61	0.23	0.34	0.22	0.34	0.4	0.35	0.71	0.15	0.49	0.46	0.29	0.34
Ralgapa2	Ralgapa2	5.7	5.91	4.77	4.74	2.67	3.09	2.42	3.41	4.02	3.39	5.86	5.32	3.52	3.76	3.81	3.73
Etfdh	Etfdh	181.85	181.73	166.87	148.29	91.94	106.47	83.64	90.47	148.49	118.83	122.91	145.13	85.55	98.09	99.72	108.43
Rdh11	Rdh11	10.83	9.47	9.71	12.77	5.86	6.28	5.33	6.01	16.44	18.72	12.22	11.07	10.15	12.85	5.76	6.82
Pdpr	Pdpr	7.94	8.39	8.44	6.69	4.64	4.48	3.79	4.36	7.33	6.03	10.01	8.04	4.46	4.74	4.8	5.14
Cdkl5	Cdkl5	1.31	1.55	1.61	1.21	0.71	0.82	1.03	0.56	1.04	1.46	1.15	0.86	1.03	0.95	0.81	0.74
Rhpn2	Rhpn2	4.51	5.87	3.99	5.7	3.49	2.68	2.23	2.63	4.11	3.07	3.73	3.16	2.09	3.48	1.67	2.77
Abcb6	Abcb6	30.88	28.33	31.66	27.05	16.23	17.28	15.88	15.42	31.66	26.87	28.85	32.75	18.78	19.2	17.77	18.09
Slc10a1	Slc10a1	332.84	303.67	339.21	328.66	183.68	174.59	190.2	168.47	324.01	276.86	307.11	311.99	165.31	146.54	172.06	147.37
Wwox	Wwox	4.71	4.52	4.59	4.11	2.59	2.5	2.23	2.54	4.15	4.11	4.98	5.21	2.44	3.02	2.36	2.53
Gm10516	Gm10516	0.13	0.16	0.21	0.1	0.09	0.08	0.06	0.1	0.25	0.21	0.13	0.13	0.1	0.1	0.1	0.1
Klhdc7a	Klhdc7a	16.29	15.84	17.77	15.24	9.77	11.42	8.05	6.6	14.66	8.42	13.42	11.11	8.5	13.91	7.46	11.19
Tmprss6	Tmprss6	207.51	193.52	212.62	198.05	112.79	119.01	106.48	108.47	203.92	178.26	178.02	203.24	128.01	129.9	112.78	129.28
Fbxo8	Fbxo8	12.16	12.67	12.78	12.84	6.54	7.64	6.31	7.28	10.84	8.65	10.35	10.03	7.25	8.7	7.22	7.58
Acsm1	Acsm1	169.1	176.89	173.16	179.4	99.27	100.2	92.62	92.44	186.92	136.03	144.86	171.29	129.53	116.01	106.54	109.42
Lyrm5	Lyrm5	36.42	34.62	36.72	30.54	18.65	17.34	22.11	18.05	29.64	25.78	25.71	29.39	18.41	16.99	18	18.5
Sar1b	Sar1b	98.83	98.45	92.05	97.12	54.76	56.74	52.45	48.86	113.13	108.37	103.53	96.06	60.01	59.12	53.24	55.61
Tk1	Tk1	17.04	14.36	18.28	16.63	8.31	8.92	7.83	11.46	27.74	25.18	24.94	25.76	13.25	10.82	8.63	12.14
Psen2	Psen2	64	63.04	67.98	60.65	33.94	34.1	39.2	33.57	62.06	69.41	45.54	60.44	39.56	43.39	37.77	43.04
Cpt2	Cpt2	75.12	65.97	60.23	50.77	34.16	36.45	36.71	31.55	63.26	73.97	59.56	68.31	37.55	37.98	41.38	40.46
Prickle1	Prickle1	1.27	1.37	1.1	1.07	0.65	0.52	0.83	0.65	0.91	0.99	0.86	1.25	0.67	0.88	0.72	0.8
Map7	Map7	8.45	8.41	7.8	7	4.44	4.52	4.82	3.67	6.83	8.4	8.3	7.07	4.75	4.75	4.93	4.81
Elmo3	Elmo3	10.62	9.7	9.88	8.88	5.15	5.94	5.31	5.14	10.38	8.7	9.59	10.31	7.03	6.99	6.85	7.12
Cluh	Cluh	68.44	65.36	61.65	55.51	31.66	32.42	40.65	33.63	52.13	54.82	50.19	54.17	37.59	36.51	37.79	37.76
Bmp10	Bmp10	1.36	1.28	1.65	1.26	0.64	0.8	0.55	1.07	1.53	1.35	1.67	1.12	0.52	0.94	0.84	0.94
Cenpv	Cenpv	14.64	15.6	13.96	13.71	7.28	8.69	8.33	7.65	10.66	10.45	11.49	12.26	8.44	7.2	8.34	7.29
Gm16223	Gm16223	0.1	0.07	0.09	0.03	0.04	0.06	0.03	0.03	0.09	0.06	0.04	0.05	0.05	0.05	0.04	0.08
Ccl28	Ccl28	0.03	0.1	0.08	0.08	0.04	0.01	0.05	0.06	0.05	0.08	0.02	0.04	0.05	0.05	0.05	0.07
Hpgd	Hpgd	82.86	88.12	94.15	82.34	46.22	51.58	48.17	45.77	111.95	79.61	70.51	91.75	62.8	50.98	47.27	50.95
Dpp4	Dpp4	27.87	26.84	30.25	27.3	15.25	16.32	14.83	15.57	29.85	26.55	28.47	29.23	16.5	18.71	15.38	16.45
Paox	Paox	8.39	6.72	8.38	9.86	4.88	3.91	5.24	4.38	13.79	16.94	13.22	9.01	9.72	9.58	5.65	5.97
Myo5b	Myo5b	10.49	8.51	8.88	8.6	4.95	5.68	5.25	4.26	7.2	8.4	7	6.7	6.2	6.18	6.05	5.96
Pms1	Pms1	2.06	1.85	2.2	2.09	1.05	1.3	1.18	1	1.48	2.3	1.39	1.65	1.3	1.25	0.81	1.01
Vmn2r57	Vmn2r57	0.1	0.06	0.11	0.11	0.09	0.05	0.02	0.05	0.06	0.15	0.15	0.05	0.07	0.04	0.05	0.04
Atp5sl	Atp5sl	15.28	13.5	15.95	12.32	7.4	7.66	8.26	8.22	15.27	12.09	19.4	17.77	8.85	8.48	7.75	7.98
Zfp551	Zfp551	0.72	0.68	0.78	0.55	0.42	0.36	0.47	0.26	0.51	0.69	0.66	0.78	0.58	0.52	0.34	0.5
Smim22	Smim22	0.98	1.36	0.79	1.19	0.54	0.85	0.54	0.46	0.92	0.9	2.2	1	0.71	1	1.13	0.52
Id2	Id2	124.5	135.67	98.3	137.48	66.32	75.29	86.08	47.04	102.31	66.09	103.72	79.69	62.66	75.44	66.07	78.29
Tnfaip8l1	Tnfaip8l1	12.72	13.83	10.82	12.93	6.19	8.33	6.66	6.71	7.4	3.1	4.05	5.21	6.29	9.05	6.79	9.57
Wfdc1	Wfdc1	3.94	3.96	4.19	4.44	1.89	2.39	2.46	2.43	4.26	3.56	4.1	3.39	1.84	1.81	1.87	1.69
Slc6a9	Slc6a9	11.5	11.6	10.69	9.22	7.13	7.16	4.08	5.49	10.78	7.24	10.09	11.68	7.31	5.88	7.06	8.48
2210039B01Rik	2210039B01Rik	1.81	1.85	1.53	1.46	0.6	1.08	1.24	0.77	1.56	1.04	1.17	1.27	0.64	1.07	0.56	1.04
Grb7	Grb7	39.97	36.91	39.54	36.4	24.32	25.48	19.83	15.23	39.69	49.34	45.97	35.03	22.39	28.91	15.23	19.84
Bri3bp	Bri3bp	4.9	5.25	4.58	4.23	2.66	2.7	2.26	2.91	3.91	4.45	3.51	3.5	2.76	3.32	2.51	2.85
Gm6484	Gm6484	113.13	62.8	68.35	54.04	34.5	13.06	69.81	48.33	88.87	195.02	170.33	168.28	78.78	19.53	108.54	64.99
Igf2	Igf2	0.13	0.17	0.1	0.14	0.08	0.06	0.05	0.11	0.1	0.11	0.12	0.15	0.07	0.04	0.09	0.09
Gata5	Gata5	0.04	0.15	0.02	0.06	0.03	0.01	0.05	0.06	0.06	0.06	0.06	0.05	0.03	0.06	0.13	0.06
Lrrc8e	Lrrc8e	0.06	0.06	0.02	0.04	0.02	0.02	0.02	0.04	0.04	0.02	0.03	0.01	0.04	0.02	0.03	0.02
Tc2n	Tc2n	0.03	0.11	0.02	0.02	0.02	0.03	0.03	0.02	0.04	0.01	0.02	0.04	0.02	0.01	0.02	0.01
Tst	Tst	220.26	187.41	220.63	219.41	117.15	112.89	131.55	109.49	229.23	248.76	182.91	214.08	151.04	133.64	127.82	131.25
Plcg1	Plcg1	10.27	10.91	11.24	9.82	5.58	5.92	6.4	5.58	9.41	7.65	8.24	8.86	6.36	6.02	5.96	5.93
Sardh	Sardh	205.08	162.8	197.55	187.9	103.58	105.44	108.51	101.23	191.89	218.45	215.85	216.36	110.14	109.58	113.22	108.88
Dixdc1	Dixdc1	4.09	4.08	4.13	4.05	2.06	2.38	2.36	2.29	3.51	2.93	2.9	2.63	2.29	3.5	1.87	3.32
Apol9a	Apol9a	31.86	23.1	28.23	32.37	17.33	16.36	15.9	14.66	31.83	28.63	33.43	42.75	30.28	20.15	22.6	21.42
Ecm1	Ecm1	77.7	66.47	79.07	66.43	37.65	36.97	40.95	45.55	72.87	69.82	87.05	76.56	39.28	41.18	28.18	31.75
Slc25a46	Slc25a46	10.88	11.93	11.01	9.93	5.95	6.33	5.9	6.17	8.32	7.08	8.88	8.43	6.53	6.1	6.67	6.3
Atp7b	Atp7b	8.94	8.26	9.09	7.38	4.72	5.22	5.04	3.76	6.97	10.21	8.38	6.02	5.11	5.1	4.86	5.16
Slc2a2	Slc2a2	139.21	142.38	145.67	148.34	87.31	91.22	70.79	71.08	130.79	87.75	145.24	118.26	71.42	75.85	82.67	86.24
Hoga1	Hoga1	115.65	108.97	112.89	118.44	61.1	68.51	61.64	62.58	118.65	113.59	122.84	118.07	68.77	74.62	68.89	73.52
Dcxr	Dcxr	119.41	107.16	125.56	118.35	60	57.55	78.83	65.57	116	126.47	135.29	117.21	62.89	60.4	61.07	64.73
Aldh1a2	Aldh1a2	0.16	0.21	0.18	0.15	0.09	0.11	0.07	0.12	0.14	0.05	0.13	0.1	0.07	0.15	0.13	0.1
Nsun7	Nsun7	0.32	0.29	0.37	0.33	0.12	0.18	0.26	0.17	0.43	0.22	0.39	0.36	0.2	0.24	0.27	0.24
Ddt	Ddt	384.94	378.75	400.96	401.37	198.73	177.06	270.64	226.61	436.35	434.2	430.32	451.59	233.15	208.81	203.92	204.25
Cd59a	Cd59a	24.65	26.6	25.63	25.05	13.88	16.23	12.49	14.24	26	22.69	27.84	28.2	15.92	18.06	15.41	15.4
Usp40	Usp40	10.87	9.91	9.22	8.1	5.33	5.38	5.59	4.97	8.54	8.67	7.75	7.43	6.45	6.16	6.27	6.45
Car5b	Car5b	2.02	2.52	2.41	2.23	1.35	1.41	1.09	1.28	2.54	2.46	2.41	2.27	1.75	2.16	1.37	1.49
A430035B10Rik	A430035B10Rik	0.75	0.81	0.48	0.68	0.26	0.56	0.38	0.32	0.73	0.76	0.51	0.59	0.54	0.52	0.55	0.54
Idh3b	Idh3b	107.62	113.83	109.25	108.48	57.67	58.76	65.48	63.57	106.96	109.3	118.16	112.05	62.32	57.58	60.72	63.26
Atxn2	Atxn2	17.9	17.46	16.77	16.38	9.63	10.22	8.57	9.88	14.71	11.94	17.09	14.15	9.19	10.85	9.07	11.09
S1pr1	S1pr1	31.43	30.58	30.4	26.25	15.76	14.84	23.56	12.19	22.02	25.03	20.86	25.12	23.72	18.6	21.93	18.38
Mylk3	Mylk3	0.47	0.36	0.32	0.37	0.22	0.15	0.19	0.29	0.44	0.44	0.37	0.38	0.29	0.33	0.31	0.25
Ndufaf1	Ndufaf1	19.41	19.75	19.02	18.38	10.68	11.89	10.42	9.88	19.21	17.66	16.35	18.57	13.25	13.67	11.9	11.9
Grb14	Grb14	21.6	27.01	22.26	23.78	12.71	14.9	14.86	10.53	20.04	13.01	14.64	16.76	14.05	16.54	13.17	13.89
Zfp618	Zfp618	0.05	0.18	0.13	0.14	0.08	0.13	0.04	0.03	0.05	0.15	0.1	0.09	0.06	0.07	0.09	0.06
Casp6	Casp6	29.13	28.21	38.86	31.16	16.84	18.46	17.95	18.09	19.17	9.58	18.38	16.14	13.26	14.77	16.82	21.04
Pex16	Pex16	47.53	40.44	43.38	39.69	21.92	24.86	25.21	23.89	37.73	41.54	31.33	34.86	27.13	26.82	26.28	28.96
Ephx1	Ephx1	180	217.05	169.94	175.09	86.28	118.33	101.22	110.26	153.89	210.25	175.14	180.93	87.33	106	122.07	117.48
Hibch	Hibch	32.82	32.39	33.27	34.74	17.15	19.18	20.2	18.19	33.7	26.31	28.42	31.88	18.96	21.32	17.83	18.29
Ccs	Ccs	144.92	141.26	145.73	143.09	78.58	80.98	82.99	79.99	142.74	119.64	108.63	141.12	76.76	86.04	83.68	82.45
Acad8	Acad8	27.99	28.03	27.4	26.38	13.65	14.86	17.32	15.79	25.01	22.11	21.58	23	13.91	15.91	15.33	15.64
Sirt3	Sirt3	54.56	56.84	56.8	53.56	29.79	30.4	31.99	32.28	54.34	46.53	54.2	58.41	30.46	30.78	31.41	32.46
Hipk2	Hipk2	7.33	8.29	7.09	6.93	4.57	4.6	3.69	3.78	5.85	5.9	8.16	6.95	5.9	4.22	5.06	4.9
Mroh2a	Mroh2a	0.36	0.2	0.29	0.29	0.14	0.17	0.17	0.16	0.4	0.32	0.27	0.29	0.19	0.14	0.23	0.19
Magix	Magix	5.26	5.43	5.88	6.42	2.59	3.21	3.98	3.13	5.75	5.52	5.22	5.92	4.38	4.63	3.81	3.79
Mcmdc2	Mcmdc2	0.33	0.3	0.29	0.29	0.21	0.25	0.12	0.1	0.26	0.39	0.39	0.18	0.33	0.39	0.14	0.27
Stard7	Stard7	48.33	49.06	49.18	44.02	25.15	26.47	29.29	26.28	43.21	40.15	47.08	42.84	27.35	26.96	26.87	25.42
Mtfp1	Mtfp1	16.54	16.49	16.13	14.65	8.83	7.73	10.94	8.39	17.52	26.08	18.63	17.21	12.65	8.25	11.12	9.45
Gpam	Gpam	40.54	36.99	34.3	39.38	21.13	21.84	28.1	13.98	53.09	108.94	49.45	38.08	35.55	36.29	22.62	25.68
Prkca	Prkca	3.54	3.5	3.23	2.65	1.68	1.93	1.59	2.07	2.49	2.49	2.64	2.39	1.68	1.54	1.83	1.83
Cyp2d10	Cyp2d10	268.02	297.34	306.12	281.31	157.18	169.59	153.35	169.22	305.88	293.64	318.31	341	165.24	175.65	167.05	162.62
2310040G24Rik	2310040G24Rik	1.7	1.84	2.78	1.79	1	1.35	1.39	0.83	1.98	2.61	1.6	2.52	1.05	1.29	0.77	0.85
Plekhh3	Plekhh3	3.98	3.26	3.94	3.37	1.84	1.86	2.47	2.03	2.59	3.69	3.32	3.96	2.33	2.35	3.5	2.58
Sord	Sord	276.33	252.77	298.75	241.18	161.92	183.06	129.94	127.56	302.96	251.18	343.52	325.2	169.91	137.57	163.03	174.61
Kif1c	Kif1c	45.35	46.67	45.33	42.98	25.09	25.34	26.71	24.49	42.15	41.34	45.8	47.03	27.21	28.77	26.69	27.1
Ocln	Ocln	8.55	9.46	8.76	8.71	5.9	5.69	4.01	4.4	10.52	5.02	8.36	5.73	3.8	7.65	2.9	6
Acads	Acads	115.43	103.89	105.8	101.32	60.13	65.24	55.55	59.47	101.83	102.05	102.82	103.13	62.64	65.28	63.71	70.51
Gls2	Gls2	135.38	121.84	136.41	137.27	67.6	62.28	90.8	78.63	141.81	174.14	196.31	166.34	82.93	76.93	85.79	71.25
Gm11437	Gm11437	2.47	1.91	2.85	3.19	1.44	1.05	2.31	1.08	3.48	4.59	2.5	2.17	1.72	2.19	1.15	1.33
Foxa1	Foxa1	4.32	5.28	3.21	4.58	2.8	2.47	2.77	1.78	4.05	4.44	4.98	4.65	3.15	2.35	2.85	2.21
Dhfr	Dhfr	11.53	10.54	12.34	10.79	6.16	7.65	5.41	6.31	10.11	7	8.69	10.23	6.64	7.44	7.05	6.73
Nxt2	Nxt2	8.49	9.32	9.15	9.52	5.17	5.22	4.7	5.52	8.72	6.54	7.92	7.51	6.15	6.38	5.11	5.54
Enox2	Enox2	3.84	4.33	4.36	4.09	2.15	2.85	1.96	2.43	4.17	3.49	3.23	3.25	3.11	3.26	2.58	2.83
Mug-ps1	Mug-ps1	15.42	19.65	11.06	15.17	8.3	9.97	6.81	9.56	15.45	14.82	15.35	11.55	11.5	14.48	9.66	11.21
Wdr45	Wdr45	25.21	24.49	25.21	23.67	12.46	14.45	13.47	15.35	21.05	15.31	21.2	22.82	13.03	15.25	13.01	14.94
Sbk1	Sbk1	11.02	9.56	13.91	12.52	6.85	6.42	7.24	6.08	12.56	10.98	17.75	15.23	6.3	7.17	6.87	6.32
Nr2f2	Nr2f2	5.62	6.64	6.06	5.84	3.46	3.35	3.63	3.23	5.07	4.65	5.53	5.89	4.25	3.92	4.05	3.58
Ttpa	Ttpa	148.49	132.71	155.02	142.36	81.6	89.81	68.47	87.52	134.34	86.56	111.98	137.22	78.41	96.79	85.54	85
Elmod3	Elmod3	6.7	7.48	5.84	5.71	3.63	3.72	3.74	3.47	5.3	5.72	6.03	4.93	4.05	4.58	3.88	5
Dcaf11	Dcaf11	137.22	118.47	134	124.11	68.33	70.53	81.24	70.66	142.98	133.35	133.15	147.48	83.07	81.03	73.93	75.97
1110020A21Rik	1110020A21Rik	1.04	0.84	0.86	0.72	0.48	0.43	0.42	0.63	0.98	0.87	0.86	1.19	0.63	0.59	0.54	0.72
Fdft1	Fdft1	14.42	13.46	14.73	13.18	8.71	9.75	6.45	6.7	21.13	20.66	18.65	17.31	14.26	15.2	8.56	10.29
Acaa2	Acaa2	624.91	612.74	591.68	602.24	347.07	382.65	318.35	329.66	597.28	563.33	581	585.54	339.58	328.59	363.22	381.86
Clpb	Clpb	11.12	11.39	10.64	10.69	6.15	6.87	5.97	5.86	10.34	11.65	11.83	11.12	7.74	7.44	6.68	6.87
Tmem135	Tmem135	21.39	21.02	19.17	19.29	10.54	11.69	13.21	10.4	21.39	25.25	23.37	19.86	14.67	14.45	11.37	11.09
Hnf1b	Hnf1b	4.46	5.84	4.58	4.49	2.89	2.8	3.16	2.13	3.2	3.51	3.39	2.99	3.09	3.51	3.07	3.66
Gm10033	Gm10033	1.33	0.97	1.4	1.38	0.73	0.67	0.86	0.62	1.22	1.32	0.66	0.9	0.9	0.89	0.76	0.84
Tmem63b	Tmem63b	19.94	19.68	19.17	17.74	10.12	10.76	13.06	9.45	20.89	28.56	24.43	23.72	13.91	11.31	13.55	11.41
H2-Ke6	H2-Ke6	52.7	54.12	54.58	53.55	29.64	32.12	30.88	29.26	54.94	51.86	56.35	55.63	33.28	33.44	32.38	32.83
Ly6f	Ly6f	0.09	0.17	0.28	0.13	0.05	0.12	0.06	0.15	0.01	0.12	0.23	0.1	0.22	0.05	0.04	0.12
Ldlr	Ldlr	37.49	28.74	36.23	31.08	22.58	18.4	19.83	14.97	43.93	66.67	48.16	41.99	33.07	30.6	26.95	21.76
Eepd1	Eepd1	12.87	11.65	10.26	12.73	5.83	6.64	8.86	5.64	12.61	8.38	9.3	9.28	6.21	8.94	4.85	6.87
Tars	Tars	43.52	49.76	41.55	53.11	27.54	26.59	26.9	25.7	35.45	45.88	37.73	34.75	31.54	41.27	28.39	30.14
Ppara	Ppara	61.1	59.54	55.96	59.48	36	45.53	24.05	28.6	60.17	46.33	62.73	46.93	38.73	53.04	37.87	51.81
Fyco1	Fyco1	14.13	12.83	14.59	11.72	7.27	8.15	7.63	7.23	12.06	11.74	10.89	10.74	8.29	8.88	8.47	9.12
Coasy	Coasy	73.25	65.45	72.22	67.42	39.54	42.04	38.31	38.37	73.85	68.76	71.27	76.88	44.28	44.94	41.45	45.24
Egflam	Egflam	0.07	0.16	0.12	0.16	0.03	0.08	0.06	0.12	0.08	0.12	0.1	0.06	0.05	0.09	0.04	0.1
4930539J05Rik	4930539J05Rik	0.44	0.14	0.18	0.26	0.14	0.06	0.18	0.2	0.14	0.2	0.24	0.22	0.06	0.38	0.22	0.22
Car8	Car8	16.39	17.53	18.39	18.36	9.74	11.24	9.78	9.43	18.52	14.53	15.11	14.14	10.26	12.27	10.81	10.98
Ppm1b	Ppm1b	16.27	15.76	16.39	14.84	8.93	9.01	9.33	8.71	15.23	16.25	14.94	13.84	10.27	10.69	9.49	9.98
Atl3	Atl3	24.31	23.46	23.7	21.19	13.22	14.69	11.58	13.22	20.3	17.85	20.14	18.64	14.24	14.88	13.03	14.07
Hagh	Hagh	156.3	153.9	165.42	154.61	88	88.45	99.24	82.88	207.87	217.47	193.92	202.63	118.77	93.17	99.67	96.44
Dynll2	Dynll2	45.94	51.13	54.81	49.96	27.77	27.96	32.82	26.29	58.48	55.43	60.22	58.92	35.87	34.32	30.15	30.96
Rnf43	Rnf43	7.26	7.95	7.82	6.32	4.06	3.27	6.32	3.06	5.66	6.14	7.15	7.91	6.35	4.79	6.09	5.51
Klhl22	Klhl22	6.92	7.11	7.35	6.07	3.93	4.31	3.77	3.62	5.84	5.93	6.04	6.72	4.69	5.3	4.02	4.64
Tmem220	Tmem220	10.62	9.5	11.04	9.11	5.88	6.08	6.05	4.94	10.55	9.47	9.81	8.57	6.81	6.84	6.11	6.71
Asb2	Asb2	1.04	0.95	1	1.08	0.58	0.57	0.75	0.42	1.08	0.78	0.46	0.71	0.75	0.7	0.61	0.47
Susd4	Susd4	0.43	0.71	0.52	0.41	0.34	0.34	0.19	0.31	0.75	0.42	0.38	0.45	0.47	0.42	0.28	0.42
Camsap3	Camsap3	3.48	3.69	3.36	3.38	1.84	2.16	1.83	2.1	2.97	3.98	3.54	3.38	2.03	2.43	2.3	2.35
Pbld1	Pbld1	155.44	139.06	150.89	129.38	81.53	82.49	82.77	81.04	133.14	93.42	126.25	130.86	77.24	73.65	81.89	94.7
0610011F06Rik	0610011F06Rik	90.91	101.89	103.92	103.97	55.69	60.2	55.98	56.92	102.47	97.1	106.35	116.05	62.34	62.36	58.59	62.79
Ppp2r5a	Ppp2r5a	67.15	64.82	66.87	57.2	35.86	40.27	34.57	35.6	57.3	50.36	56.47	56.07	41.41	42.81	37.43	40.77
Itgb8	Itgb8	0.04	0.2	0.09	0.09	0.08	0.06	0.04	0.06	0.07	0.05	0.06	0.12	0.07	0.05	0.08	0.07
Slc47a1	Slc47a1	57.76	49.28	52.9	43.91	28.89	30.95	30.12	26.54	54.02	56.67	59.6	56.28	32.54	29.84	31.07	31.06
Bloc1s5	Bloc1s5	16.45	14.07	16.15	13.84	8.47	8.75	9.7	7.67	14.74	15.72	12.56	11.89	9.54	10.37	10.15	9.44
Zfp30	Zfp30	1.46	1.36	1.35	1.41	0.88	0.77	0.73	0.81	1.05	0.96	1.05	1.22	0.98	0.98	0.81	0.92
Calcoco1	Calcoco1	16.67	16.11	16.35	14.96	9.24	8.85	7.42	11.13	11.74	6.56	12.45	12.84	9.54	10.95	8.83	10.68
Sdha	Sdha	188.33	196	189.39	192.12	107.2	109.08	118.68	103.04	195.88	189.65	202.97	186.69	121.99	125.2	115.07	118.54
Pon1	Pon1	578.31	537.36	613.68	588.59	329.6	360.31	308.65	327.33	599.33	476.55	547.29	579.25	381.89	363.55	340.86	384.09
Glyat	Glyat	143.49	154.63	144.81	148.74	90.47	95.38	73.72	79.02	141.71	113.62	127.62	133.87	90.23	95.48	81.37	79.59
Msra	Msra	64.96	65.25	65.77	62.44	35.89	38.36	35.47	38.25	61.34	58.88	64.68	64.22	41.61	44.56	39.02	41.49
2610528J11Rik	2610528J11Rik	13.33	11.7	14.16	14.05	7.14	8.36	7.9	7.09	14.53	14.91	11.35	10.91	9.82	10.29	7.44	8.13
Mccc2	Mccc2	40.32	40.49	41.64	39.88	22.38	21.92	25.99	22.7	42.89	40.94	36.45	36.17	24.62	26.69	22.86	26.66
Smyd3	Smyd3	1.41	1.04	1.37	1.19	0.68	0.73	0.72	0.74	1.08	0.81	1.04	0.94	0.96	0.98	0.78	0.85
Cux2	Cux2	11.29	6.46	5.14	9.65	5.27	2.55	4.82	6.01	4.76	1.36	11.82	14.56	4.16	1.99	5.14	3.9
Aes	Aes	264.37	254.66	253.4	254.79	153.22	150.77	143.02	141.76	265.81	296.19	327.66	321.64	198.45	180.84	170.77	167.21
Chmp4c	Chmp4c	0.95	1.06	0.96	1.06	0.61	0.68	0.39	0.63	0.97	1.18	0.86	0.82	0.83	0.53	0.79	0.55
Gsto1	Gsto1	70.79	67.67	64.14	62.46	34.56	36.5	39.45	41.48	60.74	57.52	64.96	66.18	33.16	32.56	36.7	32.08
Gm9992	Gm9992	0.95	1.31	1.79	1.53	0.69	0.8	0.94	0.77	1.04	0.68	1.66	1.31	0.58	0.99	0.89	1.32
Bag4	Bag4	8.21	8.89	8.33	7.59	4.87	4.93	3.9	5.24	7.52	5.11	7.65	7.76	5.24	5.65	4.68	5.04
Fxyd6	Fxyd6	0.26	0.45	0.16	0.42	0.14	0.22	0.23	0.15	0.24	0.27	0.11	0.27	0.25	0.17	0.19	0.32
Fbxo3	Fbxo3	22.93	24.02	23.05	21.32	12.68	14.08	13.54	12.09	23.26	24.21	23.89	21.09	15.73	15.51	14.3	14.47
Aox1	Aox1	33.29	33.78	31.41	31.36	17.19	21.13	18.8	17.38	29.6	30.08	23.46	27.11	21.35	24.64	24.96	26.93
Mgst1	Mgst1	2000.03	2114.64	2188.95	2317.51	1165.8	1375.17	1149.37	1260.83	2275.33	1773.28	1710.25	2141.76	1302.21	1543.83	1294.68	1257.57
Ranbp10	Ranbp10	20.96	20.87	18.21	20.1	11.63	11.87	10.41	12.13	16.1	11.96	16.68	15.95	11.92	14.01	12.39	14.45
Herc3	Herc3	1.59	2.09	1.76	1.47	0.88	1.03	1.02	1.04	1.61	1.55	1.49	1.33	1.17	1.22	1.19	1.37
Abhd17c	Abhd17c	29.76	30.15	29.65	28.7	17.01	18.65	14.83	17.46	27.41	25.58	28.79	27.09	19.88	23.73	17.71	19.69
Znf512b	Znf512b	8.28	8.58	7.58	6.83	4.38	4.87	3.99	4.73	6.86	6.67	7.01	7.57	5.24	5.19	5.14	5.62
Grpel2	Grpel2	14.6	13.68	11.26	11.53	7.31	9.12	5.53	7.39	12.91	7.81	12.31	9.01	6.75	9.54	6.42	10.75
Hlf	Hlf	9.76	10.43	10.39	8.37	5.2	5.93	6.73	4.55	10.62	7.9	11.53	10.02	5.81	6.37	6.15	7.63
Tbc1d32	Tbc1d32	1.65	1.51	1.75	1.43	0.96	1.02	0.73	0.94	1.22	1.23	1.03	1.02	1.22	0.98	0.98	1.14
Dnm1	Dnm1	0.06	0.13	0.04	0.1	0.07	0.03	0.04	0.05	0.06	0.07	0.06	0.08	0.08	0.02	0.02	0.04
Mettl7a1	Mettl7a1	108.94	107.55	123.39	115.06	64.39	71.42	61.26	64.9	128.13	106.9	141.12	125.12	68	72.31	64.43	69.69
Mr1	Mr1	3.51	3.37	3.35	3.35	1.93	2.32	1.6	1.97	3.12	3.99	3.12	2.6	2.55	3.33	2.05	2.59
Kcp	Kcp	0.55	0.34	0.33	0.55	0.22	0.31	0.25	0.24	0.37	0.42	0.36	0.4	0.34	0.27	0.24	0.31
Acsf3	Acsf3	15.01	12.98	13.34	13.21	7.31	8.13	7.97	8.03	12.75	13.22	11.61	12.64	7.93	9.02	7.76	9.18
Sema3c	Sema3c	0.2	0.38	0.19	0.34	0.12	0.2	0.17	0.15	0.21	0.23	0.25	0.23	0.13	0.1	0.16	0.19
Cmpk2	Cmpk2	2.27	1.83	1.32	1.76	1.23	1.16	0.73	1.02	0.69	0.81	0.66	0.99	1.51	1.48	0.97	1.22
Glt8d2	Glt8d2	0.1	0.07	0.03	0.06	0.02	0.04	0.04	0.05	0.01	0.02	0.02	0.06	0.05	0.15	0.04	0.06
Smlr1	Smlr1	63.76	73.42	72.87	75.25	43.33	43.84	41.39	36.05	65.62	55.37	73.41	72.21	47.44	52.71	43.23	49.45
Mapre3	Mapre3	11.95	12.01	10.12	10.53	6.19	6.36	6.97	6.22	8.7	8.04	9.44	9.1	6.42	6.87	6.97	6.71
Gm6277	Gm6277	0.42	0.6	0.44	0.55	0.28	0.26	0.29	0.33	0.29	0.17	0.37	0.29	0.26	0.33	0.27	0.24
Sfxn5	Sfxn5	9.08	8.43	9.83	8.74	5.03	5.58	5.48	4.74	9.88	11.38	10.91	9.55	6.3	6.36	5.68	6.49
Jade1	Jade1	12.45	12.69	11.99	11.64	7.21	7.1	7.07	6.78	10.37	6.85	9.41	8.86	6.31	8.16	6.46	7.62
Uck1	Uck1	15.99	14.45	15.72	13.42	7.9	9.15	9.93	7.45	11.73	18.63	11.56	15.29	8.71	10.61	9.46	9.45
Krt19	Krt19	0.82	6.1	1.11	1.47	1.5	0.98	1.44	1.57	1.63	2.24	1.02	1.53	1.13	1.01	2.31	1.12
Hdhd3	Hdhd3	24.37	22.42	25.43	22.19	12.53	11.44	21.24	9.35	23.99	38.4	15.9	23.21	21.92	12.19	20.54	14.57
Fmod	Fmod	0.66	0.67	0.97	0.97	0.57	0.58	0.34	0.4	0.84	0.55	1.01	0.6	0.54	0.42	0.48	0.58
Pydc3	Pydc3	0.16	0.17	0.13	0.18	0.11	0.11	0.07	0.08	0.09	0.1	0.1	0.08	0.15	0.2	0.19	0.15
Slc22a1	Slc22a1	250.98	226.62	250.57	232.18	142.94	162.12	116.47	134.13	236.43	206.61	191.96	239.99	187.12	200.33	162.23	179.48
Asic5	Asic5	3.01	2.58	3.34	1.99	1.25	1.79	1.23	2.05	3.12	2.02	2.63	2.84	1.06	1.64	1.2	2.27
Ap4m1	Ap4m1	5.43	5.43	5.77	4.84	3.06	3.2	2.38	3.79	3.67	3.18	3.47	3.67	3.22	3.51	2.91	3.76
Bnc1	Bnc1	0.06	0.01	0.05	0.07	0.03	0.02	0.04	0.02	0.06	0.07	0.04	0.09	0.04	0.02	0.05	0.05
Nars2	Nars2	4.22	4.83	4.57	5.27	2.65	2.81	3.1	2.38	4.78	4.38	3.9	4.52	2.64	3.04	2.93	2.7
Mad2l2	Mad2l2	9.49	9.16	9.71	9.83	5	5.98	5.6	5.54	6.41	5.57	3.45	5.48	6.04	8.76	6.88	7.77
Gcsh	Gcsh	74.12	71.58	73.73	71.4	43.14	44.56	41.98	38.81	76.09	67.8	64.09	67.46	48.39	50.38	45.28	44.73
Fam126b	Fam126b	3.42	3.26	3.34	3.08	2	2.22	1.83	1.54	2.78	3.44	2.83	2.32	2.07	1.93	1.93	1.97
Samd8	Samd8	8.02	9.06	8.06	8.58	5.15	4.87	4.68	4.85	9.54	6.68	12.24	8.54	5.07	5.41	4.18	4.96
Tff2	Tff2	0.33	0.68	0.28	0.59	0.19	0.26	0.15	0.49	0.92	0.73	0.56	0.89	0.21	0.49	0.52	0.61
Zc4h2	Zc4h2	0.98	0.7	0.8	1.09	0.55	0.52	0.51	0.49	0.62	0.84	0.61	0.61	0.85	0.88	0.61	0.56
Ubr3	Ubr3	17.61	18.24	17.97	15.77	9.81	11.1	9.53	9.92	16.75	14.17	15.14	15.23	11	12.26	11.29	11.13
Ptgfr	Ptgfr	0.13	0.1	0.16	0.11	0.03	0.03	0.16	0.07	0.06	0.07	0.12	0.09	0.03	0.01	0.02	0.03
H2-Q10	H2-Q10	557.05	530.24	553.65	641.82	349.54	356.63	308.9	309.17	551.69	543.82	540.99	518.11	442	511.94	308.65	330.93
Sdhb	Sdhb	177.29	183.66	199.44	204.71	103.35	100.52	132.74	107.33	191.21	186.83	196	185.36	113.31	110.92	102.29	101.54
Traf4	Traf4	13.52	15.07	13.79	12.84	7.86	8.07	7.33	8.79	12.63	11.81	15.66	14.36	8.64	7.37	7.94	8.3
Ccbl2	Ccbl2	108.53	86.1	83.04	95.76	46.35	43.92	80.34	46.16	109.91	94.35	156.86	137.61	61.27	53.96	54.28	48.4
Rab25	Rab25	0.13	0.52	0.13	0.15	0.2	0.02	0.15	0.17	0.26	0.23	0.16	0.43	0.15	0.1	0.28	0.05
Ptbp2	Ptbp2	3.03	3.41	2.51	2.5	1.71	1.79	1.5	1.65	2.13	1.73	1.95	1.94	1.59	1.99	1.49	1.95
Slc27a2	Slc27a2	760.19	700.49	655.36	505.05	348.83	447.78	343.3	382.72	569.09	433.28	532.03	699.68	291.62	341.13	390.78	358.08
Clcn2	Clcn2	16.2	14.44	17.96	13.86	9.1	8.95	8.85	9.41	18.75	18.14	17.37	18.76	10.63	10.41	10.45	9.86
Lmntd2	Lmntd2	0.52	0.44	0.41	0.35	0.11	0.36	0.24	0.29	0.4	0.65	0.37	0.38	0.42	0.3	0.27	0.5
Plk2	Plk2	3.5	4.31	3.39	3.64	2	1.92	2.3	2.41	2.9	2.51	2.94	3.84	2.22	2.59	2.39	2.57
Dennd1a	Dennd1a	7.27	7.1	6.95	6.21	4.22	4.01	3.42	4.36	5.51	6.07	6.21	6.21	4.26	4.26	4.7	4.69
Zfp395	Zfp395	12.27	12.03	11.41	9.9	7.18	6.86	7.16	5.33	14.4	10.91	14.2	13.43	7.71	8.55	6.25	8.01
Grtp1	Grtp1	12.38	13.33	12.87	12.21	6.79	7.32	8.42	7.02	11.31	10.28	10.34	11.88	6.13	8.15	7.23	6.84
Mpc2	Mpc2	192.09	201.9	190.48	198.14	107.57	117.63	122.52	107.65	195.74	184.4	209.26	202.1	120.51	122.74	112.41	105.37
Zfp945	Zfp945	1.81	1.63	1.73	1.79	1.02	1.22	0.9	0.91	1.47	1.29	1.21	1.3	1.27	1.45	0.92	1.22
Mocs1	Mocs1	62.69	61.31	62.8	57.28	32.72	35.03	38.9	35.39	64.79	60.18	57.76	66.86	37.25	35.23	39.3	39.22
Dbp	Dbp	72.06	50.64	79.24	54.63	39.4	45.46	33.96	30.64	97.04	65.61	105.66	99.85	40.81	37.16	29.54	37.89
Gphn	Gphn	21.26	22.94	22.9	22.92	12.93	13.17	12.45	13.9	23.3	19.11	24.3	22.18	14.68	15.13	13.68	14.8
Ankrd24	Ankrd24	1.8	1.45	1.33	1.1	0.71	0.84	0.99	0.77	1.11	1.64	1.16	1.31	1.01	1.03	0.95	1.11
Dclk3	Dclk3	4.99	4.33	5.8	4.82	3.45	2.66	3.67	1.84	5.98	6.88	6.6	5.15	3.65	3.75	1.88	2.33
Bri3	Bri3	15.03	17.4	17.9	15.4	10.09	10.9	8.3	9.02	17.55	11.86	18.33	16.3	8.33	8.91	9.46	9.44
Lclat1	Lclat1	16.96	16.32	15.86	13.75	8.88	10.33	8.36	9.09	14.55	14.87	15.26	14.31	10.91	10.64	10.82	9.94
Rdh10	Rdh10	10.64	11.17	11.06	9.62	6.33	6.47	6.65	5.32	9.96	10.61	10.2	10.16	6.44	6.91	6.11	5.43
Cyp2d22	Cyp2d22	79.1	71.4	79.27	68.49	40.23	41.73	48.12	43.81	80.6	85.73	94.49	88.25	45.68	42.02	47.45	49.24
1700011H14Rik	1700011H14Rik	0.14	0.49	0.21	0.24	0.18	0.13	0.15	0.17	0.33	0.22	0.14	0.25	0.15	0.07	0.17	0.14
9430091E24Rik	9430091E24Rik	0.23	0.3	0.21	0.22	0.2	0.09	0.15	0.12	0.17	0.16	0.26	0.21	0.17	0.2	0.19	0.19
Rdh19	Rdh19	0.29	0.3	0.5	0.35	0.19	0.21	0.23	0.21	0.21	0.32	0.32	0.29	0.15	0.2	0.27	0.21
Chkb	Chkb	0.59	0.57	0.33	0.31	0.27	0.29	0.16	0.33	0.35	0.26	0.35	0.33	0.17	0.17	0.27	0.29
Unc93a	Unc93a	0.06	0.08	0.12	0.1	0.01	0.12	0.03	0.05	0.1	0.03	0.03	0.01	0.08	0.18	0.14	0.18
9530026P05Rik	9530026P05Rik	0.03	0.16	0.25	0.16	0.01	0.05	0.21	0.08	0.07	0.13	0.21	0.26	0.01	0.11	0.11	0.06
Sall1	Sall1	16.99	12.03	14.71	10.85	9.02	6.99	8.78	7.05	12.99	11.61	16.84	18.23	10.43	8.98	10.98	11.84
Immp2l	Immp2l	18.42	19.46	19.64	19.23	10.22	12.6	11.16	10.81	19.57	16.19	18.95	20.93	11.7	13.19	12.07	11.22
Zfp385b	Zfp385b	5.39	5.25	5.68	4.67	3.06	3.28	2.33	3.58	7.1	4.72	8.87	8.62	3.47	2.7	2.23	3.02
Cebpa	Cebpa	142.57	136.11	137.09	136.25	80.82	87	85.08	69.28	128.37	165.18	149.73	140.18	91.98	92.86	78.48	72.37
Prkra	Prkra	10.43	10.29	10.75	9.78	6.26	6.2	5.04	6.58	9.84	8.06	8.53	8.91	6.87	7.94	6.24	6.73
Thrb	Thrb	6.85	7.38	7.14	6.87	3.94	4.78	3.33	4.44	7.14	7.21	8.78	6.91	5.09	4.85	4.02	4.3
Hic2	Hic2	1.02	0.62	0.63	0.47	0.49	0.37	0.41	0.33	0.46	0.43	0.73	0.69	0.41	0.51	0.56	0.59
BC024386	BC024386	165.3	144.42	140.67	119.38	77.13	86.2	93.19	76.48	147.29	127.94	154.94	161.02	88.64	93.8	92.94	120.76
Pvrl1	Pvrl1	10.24	9.94	8.78	7.99	4.98	5.17	6.91	4.54	6.51	10.42	7.03	6.68	5.83	5.99	5.09	5.8
Msh3	Msh3	3.42	3.6	3.56	2.86	1.85	2.29	1.76	1.96	2.66	2.17	2.47	2.56	2.01	2.65	1.95	2.33
Pomt1	Pomt1	7.36	6.26	6.49	6.12	3.89	4.23	3.38	3.84	6.03	6.93	5.7	7.06	5.46	5.24	4.73	5.18
Ank	Ank	11.65	11.18	12.06	10.43	7.51	6.98	6.08	5.94	10.72	11.93	12.82	10.59	7.44	7.23	6.77	6.4
Isoc1	Isoc1	43.59	40.42	44.85	41.78	26.41	27.88	22.92	22.63	41.53	43.48	43.38	41.04	29.88	30.07	28.98	29.67
Klf1	Klf1	0.86	0.57	0.65	0.62	0.31	0.28	0.67	0.32	0.61	0.41	0.78	0.74	0.28	0.41	0.48	0.33
Gm12942	Gm12942	6.2	5.09	5.91	5.25	3.23	3.96	2.37	3.58	5.43	5.41	5.25	5.85	4.38	4.18	3.66	3.7
Wnk4	Wnk4	0.16	0.33	0.17	0.16	0.06	0.13	0.15	0.14	0.2	0.21	0.21	0.34	0.13	0.1	0.11	0.07
Tgfbr3l	Tgfbr3l	3.55	2.74	3.33	2.32	1.17	2.07	2.15	1.6	2.59	3.29	2.72	2.62	2.74	1.66	2.13	2.5
Nfix	Nfix	11.72	14.22	14.1	12.13	7.51	8.35	7.2	7.49	14.29	12.68	14.24	15.74	9.1	8.78	8.6	7.93
Baat	Baat	107.13	108.11	110.54	113.83	61.51	63.53	67.84	64.57	104.45	99.03	98.11	103.25	66.93	66.92	65	59.16
Traf3ip2	Traf3ip2	1.07	1.08	0.88	0.93	0.5	0.5	0.88	0.44	0.48	1.3	0.61	0.48	0.63	0.7	0.68	0.53
Sytl4	Sytl4	0.8	0.67	0.79	0.88	0.4	0.57	0.35	0.52	0.52	0.79	0.53	0.55	0.52	0.54	0.46	0.58
Fdx1	Fdx1	21.19	21.64	21.11	23.71	12.5	14.83	11.9	12.17	23.26	21.69	25.25	22.79	16.56	14.81	13.9	12.71
Mipol1	Mipol1	0.95	0.88	1.02	0.9	0.53	0.55	0.57	0.55	0.9	0.78	0.68	0.77	0.84	0.48	0.52	0.53
Gm14207	Gm14207	0.31	0.13	0.18	0.13	0.11	0.13	0.06	0.14	0.07	0.26	0.08	0.23	0.11	0.15	0.15	0.22
Evi5	Evi5	24.42	26.34	23.61	24.25	13.56	15.33	14.33	14.64	22.35	19.69	22.07	20.66	16.17	15.57	13.8	15.55
Fam189a2	Fam189a2	0.21	0.32	0.25	0.31	0.23	0.22	0.15	0.04	0.29	0.31	0.38	0.43	0.18	0.1	0.18	0.14
Slc35e2	Slc35e2	7.83	7.84	8.17	7.9	4.51	4.92	4.02	5.19	9.08	6.32	9.47	9.31	4.49	5.56	4.06	4.58
Plekha6	Plekha6	12.39	10.05	11.09	10.14	6.28	6.21	6.4	6.78	11.12	11.08	13.79	14.08	6.12	7.31	6.89	7.19
Mrps9	Mrps9	15.34	16.61	16.49	16.41	9.26	9.59	9.31	9.97	13.4	12.46	13.59	12.52	9.41	10.87	9.8	11.33
Pcmtd2	Pcmtd2	12.13	11.31	12.61	11.55	6.96	8	5.03	8.01	10.12	6.34	9.65	9.24	7.26	8.17	6.98	7.35
Cybrd1	Cybrd1	0.05	0.02	0.05	0.05	0.02	0.04	0.02	0.02	0.03	0.05	0.04	0.08	0.02	0.02	0.03	0.03
Cnnm1	Cnnm1	0.02	0.03	0.09	0.03	0.01	0.04	0.01	0.04	0.03	0.06	0.04	0.05	0.02	0.02	0.05	0.03
Phkg1	Phkg1	0.08	0.05	0.11	0.1	0.02	0.02	0.05	0.11	0.01	0.07	0.05	0.06	0.06	0.04	0.04	0.1
Pkp3	Pkp3	1.29	1.58	1.27	1.18	0.76	0.92	0.48	0.97	0.89	1.01	0.71	0.87	0.81	0.89	0.81	0.96
Tom1l1	Tom1l1	10.81	10.6	12.04	8.97	5.88	6.76	6.21	6.11	11.53	11.88	11.82	11.84	7.35	5.93	6.74	6.48
1810008I18Rik	1810008I18Rik	31.63	36.07	38.59	41.92	20.05	33.29	13.18	20.69	76.49	64.45	57.85	47.01	40.82	59.82	23.99	31.62
Pnpla8	Pnpla8	33.61	32.6	32.92	28.26	18.79	20.96	16.15	19.08	29.16	25.86	26.79	27.35	19.99	20.89	18.86	20.19
Plp1	Plp1	0.46	0.42	0.42	0.28	0.1	0.25	0.27	0.31	0.3	0.34	0.21	0.21	0.21	0.24	0.27	0.35
Sipa1l1	Sipa1l1	6.9	6.9	6.59	5.31	3.68	3.96	3.82	3.68	5.25	5.74	5.14	4.98	4.48	4.76	3.89	4.47
Tfpi2	Tfpi2	28.75	28.26	27.16	32.91	18.18	19.15	15.97	15.74	33.2	29.19	25.04	24.47	28.22	32.09	21.06	22.69
Enpp3	Enpp3	11.84	17.2	14.37	16.23	8.32	10.57	4.84	11.44	11.62	4.71	10.86	10.46	8.31	10.83	8.47	9.95
Ttc8	Ttc8	3.34	2.77	3.57	2.93	1.91	2.23	1.4	1.9	2.61	2.73	2.36	2.23	2.31	2.36	2.15	2.31
Rbpms2	Rbpms2	19.62	21.34	18.9	18.84	11.37	11.86	12.13	11.08	19.58	22.36	23.25	22.67	13.16	11.23	11.92	11.53
Ppp6r2	Ppp6r2	6.93	6.83	6.52	6.12	3.83	4.05	3.85	3.85	5.63	5.44	5.92	5.9	4.46	4.88	4.17	4.53
4921507P07Rik	4921507P07Rik	0.14	0.21	0.15	0.11	0.06	0.06	0.1	0.14	0.07	0.11	0.08	0.11	0.1	0.13	0.04	0.1
Il15	Il15	1.92	1.75	1.74	1.74	0.84	0.89	1.62	0.87	1.53	1.6	1.54	1.41	1.43	1.53	0.96	1.66
Suds3	Suds3	38.65	42.06	41.39	38.31	22.35	24.1	22.59	25.68	39.1	29.21	36.14	41.35	23.83	28.68	25.82	27.37
Mir568	Mir568	2.89	8.31	3.61	5.78	2.89	3.97	2.53	2.77	6.38	6.38	5.9	4.33	3.97	3.25	4.69	4.57
Cbs	Cbs	252.05	234.34	235.03	259.25	133.9	135.94	159.64	149.88	286.71	279.84	273.67	289.26	197.27	208.9	176.06	175.29
Slc35d2	Slc35d2	34.22	34.96	34.69	35.93	19.92	28	17.55	17.13	40.47	32.85	40.68	34.85	26.49	31.03	22.6	24.29
Platr4	Platr4	0.15	0.21	0.26	0.26	0.14	0.13	0.14	0.11	0.28	0.39	0.27	0.22	0.22	0.2	0.12	0.18
Myh7b	Myh7b	0.04	0.06	0.01	0.11	0.04	0.04	0.03	0.02	0.1	0.15	0.03	0.04	0.14	0.18	0.04	0.08
Cpz	Cpz	0.24	0.24	0.22	0.18	0.11	0.18	0.08	0.15	0.19	0.1	0.31	0.15	0.04	0.14	0.05	0.11
Ankrd13b	Ankrd13b	1.54	1.7	1.6	1.25	0.86	1.13	0.68	0.93	0.91	1.04	1.3	1.53	0.83	1.15	0.78	1.02
Cgnl1	Cgnl1	31.77	30.38	29.92	23.91	17.39	19.26	17.85	14.06	26.81	27.05	31.14	29.76	19.75	19.44	20.55	21.21
Mpv17l	Mpv17l	4.57	4.03	5.18	4.7	2.51	2.47	3.53	2.42	5.6	7.8	5.13	4.39	3.67	3.13	3.08	2.47
Aspdh	Aspdh	102.84	88.6	90.99	89.61	52.91	49.65	63.55	53.96	89.75	111.84	101.49	113.34	65.35	56.66	64.15	61.04
Pcbp4	Pcbp4	11.48	10.21	13	10.07	5.56	7.46	6.32	7.15	10.16	6.44	9.48	11.07	6.69	6.33	6.55	7.51
Asb13	Asb13	17.09	18.76	17.56	18.31	11.42	11.8	9.61	9.63	17.72	17.6	15.16	15.56	12.94	13.63	12.08	12.95
Gbe1	Gbe1	21.93	24.41	21.75	24.69	14.97	14.45	13.66	11.85	24.31	28.22	27.54	23.14	16.22	15.95	14.19	11.32
Ppdpf	Ppdpf	41.83	37.08	42.45	39.2	23.8	23.75	25.04	22.54	40.51	39.92	36.09	42.68	28.85	29.52	25.88	26.41
Umad1	Umad1	8.48	7.72	9.57	8.32	5.12	5.38	4.39	5.31	8.34	7.27	7.18	7.84	5.56	6.43	5.57	5.82
Il17re	Il17re	0.07	0.25	0.1	0.12	0.09	0.07	0.09	0.07	0.08	0.1	0.05	0.12	0.04	0.05	0.1	0.09
Tmco4	Tmco4	4.42	4.09	4.71	4.29	2.43	2.87	2.47	2.61	3.73	2.97	3.77	3.64	3.25	3.03	3.19	3.2
Akr1e1	Akr1e1	17.23	16.43	18.33	16.88	10.85	11.15	9.56	9.27	17.3	15.8	14.81	16.07	12.96	13.74	11.34	11.58
Ndufa12	Ndufa12	41.76	45.91	41.62	44.02	24.9	24.31	28.46	25.11	43.44	37.64	42.99	44.84	26.72	28.89	26.25	23.67
Ccdc141	Ccdc141	3.38	3.17	2.67	3.17	1.86	1.83	1.89	1.77	2.82	1.51	2.19	2.57	1.24	1.85	1.33	2.17
Etfa	Etfa	232.97	234.25	222.89	218.01	132.68	138.58	136.78	130.71	215.9	216.03	226.91	211.68	141.05	133.49	137.14	143.92
Rassf8	Rassf8	10.67	12.79	11.7	11.37	7.22	7.09	8.15	5.15	11.78	10.47	11.15	12.41	7.23	7.85	6.74	6.5
Frat1	Frat1	1.19	1.38	1.07	0.96	0.77	0.68	0.84	0.44	0.65	1.02	0.89	0.78	0.42	0.82	0.32	0.63
Pithd1	Pithd1	12.71	12.58	13.34	12.08	8.06	7.71	6.61	7.73	10.87	9.05	9.59	9.66	8.08	9.26	7.99	9.3
Hsd11b1	Hsd11b1	470.62	508.56	486.64	538.98	294.39	330.9	279.02	286.56	454.19	456.44	564.82	472.56	315.14	280.09	280.16	313.12
Cs	Cs	45.61	49.85	44.66	46.35	28.36	26.67	29.16	26.58	40.16	41.41	35.1	36.8	32.33	36.6	28	30.81
Foxn3	Foxn3	6.47	8.51	7.6	7.76	4.9	5.31	2.78	5.04	7.12	4.34	8.39	8.17	4.61	5.4	4.4	4.52
Mfsd9	Mfsd9	1.44	1.35	1.37	1.14	0.76	0.93	0.74	0.72	0.89	1.24	0.79	0.7	1.2	1.19	0.84	0.97
Tmem184a	Tmem184a	8.68	7.75	9.52	8.15	5.38	6.38	3.8	4.71	8.11	6.65	7.58	7.37	6.33	6.72	5.24	6.49
Crbn	Crbn	10.59	11.53	11.74	11.43	6.82	7.4	5.6	7.11	10.02	6.99	10.66	10.64	7.04	7.9	6.79	7
Suox	Suox	79.17	80.2	79.85	81.99	43.66	41.21	58.73	47.41	83.83	98.85	88.4	80.78	56.31	54.12	54.29	49.85
Trap1	Trap1	92.49	90.18	85.27	86.04	52.16	51.45	53.83	53.18	89.37	91.35	88.81	85.48	57	58.5	53.39	57.42
Nudt12	Nudt12	24.2	23.37	25.81	21.56	13.78	15.75	13.75	13.22	21.29	17.74	23.06	21.46	15.38	15.6	16.14	16.46
Mlycd	Mlycd	54.1	48.48	52.72	45.16	30.2	29.02	31.87	28.21	46.76	41.65	41.4	45.13	28.72	27.94	31.04	32.85
Slco2b1	Slco2b1	39.34	33.94	41.51	33.87	23.83	23.19	20.71	20.76	41.87	43.27	45.07	40.97	29.1	25.13	26.5	25.52
Rtn4ip1	Rtn4ip1	9.81	10.45	9.87	8.56	5.61	6.46	6.25	4.72	9.38	10.39	8.16	8.72	6.28	7.45	6.63	5.87
Fitm2	Fitm2	18.44	17.53	16.04	14	10.4	11.3	9.26	8.36	10.41	13.49	12.44	13.58	10.34	9.34	11.08	11.32
Clic5	Clic5	0.47	0.56	0.62	0.75	0.28	0.48	0.43	0.24	0.65	0.87	0.61	0.41	0.84	0.48	0.38	0.36
Chchd10	Chchd10	329.1	333.13	302.28	299.82	187.07	173.35	220.17	173.1	295.63	333.63	364.63	353.15	195.81	144.54	189.53	159.86
4933406I18Rik	4933406I18Rik	0.12	0.04	0.17	0.19	0.05	0.1	0.1	0.06	0.24	0.42	0.11	0.2	0.2	0.12	0.18	0.1
P2ry1	P2ry1	5.51	4.77	5.19	4.72	2.95	2.97	2.79	3.33	4.82	5.5	5.38	4.12	3.75	2.82	2.78	3.08
Hook3	Hook3	8.12	8.75	7.41	7.73	5.03	5.14	4.69	4.23	7.01	5.72	8.66	5.96	5.01	6.04	4.77	5.47
Eci1	Eci1	97.77	98.44	88.15	87.36	53.45	63.12	49.62	55.53	83.96	77.67	74.17	82.15	49.67	50.76	58.12	63.68
Pax5	Pax5	0.24	0.13	0.07	0.13	0.04	0.17	0.03	0.1	0.04	0.04	0.06	0.02	0.2	0.29	0.18	0.15
Bcar1	Bcar1	15.1	13.99	13.67	15.12	8.77	9.25	10.04	6.48	12.92	10.38	14.77	13.28	8.02	10.75	8.32	9.2
Zfand1	Zfand1	8.62	7.96	9.84	7.51	4.53	5.39	5.26	5.07	8.71	7.89	6.65	7.36	5.32	5.76	5.87	6.16
Vars2	Vars2	6.25	5.54	5.74	4.77	3.45	3.56	2.92	3.38	5.56	6.59	5.82	6.11	4.24	4	4.04	4.03
Ces1b	Ces1b	320.06	337.12	337.25	345.65	199.61	199.06	202.5	198.68	374.63	328.71	339.5	341.22	336.76	266.87	213.51	226.44
Ccpg1os	Ccpg1os	7.09	7.62	8.23	6.58	4.11	4.81	4.11	4.59	7.13	5.07	5.01	7.62	4.71	6.12	4.98	6.11
Sqrdl	Sqrdl	118.64	137.97	132.46	157.9	76.8	77.29	88.53	84.01	138.04	123.01	145.73	133.4	92.12	89.56	79.41	81.16
Zfp81	Zfp81	1.31	1.45	1.16	1.17	0.72	0.78	0.78	0.76	0.91	1.03	1	0.85	0.97	1.02	0.91	0.96
Klhl26	Klhl26	4.93	5.07	4.51	4.52	2.66	2.84	2.72	3.15	4.57	4.39	4.42	4	3.73	3.8	3.39	3.74
Gm608	Gm608	6.32	6.89	6.04	5.68	3.75	3.97	3.65	3.53	5.77	5.47	8	6.77	4.26	4.3	4.5	4.16
Neurl1b	Neurl1b	0.2	0.21	0.14	0.32	0.15	0.1	0.1	0.17	0.11	0.13	0.16	0.07	0.22	0.24	0.17	0.2
Nnt	Nnt	44.43	38.65	38.8	35.74	24.1	26.16	22.07	21.91	36.28	34.03	38.39	35.32	22.84	23.27	24.62	26.75
Sgtb	Sgtb	1.07	1.18	0.95	0.98	0.76	0.59	0.65	0.5	0.86	0.79	1.01	0.82	0.6	0.86	0.61	0.74
Ube2e2	Ube2e2	17.56	16.82	16.58	14.51	10.71	11.25	8.58	8.63	14.78	11.47	13.21	14.83	10.09	12.45	11.74	12.03
Cyp3a25	Cyp3a25	457.9	547.05	432.34	468.49	215.93	233.86	383.31	308.27	453.77	459.55	509.29	460.6	213.12	291.47	244.06	240.37
Lin7a	Lin7a	4.59	4.67	5.01	5.53	3.14	3.38	2.79	2.55	5.64	6.45	4.38	4.27	4.69	3.79	3.07	3.22
4933411K16Rik	4933411K16Rik	4.65	3.68	4.58	3.4	2.71	2.53	2.39	2.14	4.86	5.65	6.1	4.56	3.61	3.11	2.89	3.8
Rhbdd3	Rhbdd3	7.89	7.2	7.83	6.97	4.45	5.06	3.97	4.43	6.09	5.63	5.75	7.03	4.91	4.81	4.89	5.06
Asah2	Asah2	9.97	9.51	10.02	8.05	5.47	6.51	5.11	5.41	9.71	8.25	9.66	8.95	7.46	7.53	6.17	6.64
Mpdz	Mpdz	7.83	7.31	8.65	7.34	4.55	5.47	4.64	4	6.78	6.54	6.52	5.8	4.99	5.13	5	4.62
Echs1	Echs1	179.82	168.06	174.71	174.94	100.07	102.6	113.05	102.58	180.71	181.82	182.87	166.45	115.43	121.6	108.83	121.08
Prkd1	Prkd1	0.03	0.04	0.05	0.03	0.01	0.03	0.04	0.01	0.04	0.04	0.01	0.03	0.01	0.03	0.02	0.04
Epn3	Epn3	0.03	0.14	0.1	0.08	0.07	0.05	0.07	0.02	0.06	0.09	0.03	0.06	0.05	0.05	0.05	0.08
Aldoc	Aldoc	1.81	1.53	1.45	1.51	0.97	1.15	0.84	0.82	2.66	1.91	2.2	1.56	1.57	1.45	0.87	1.15
Zfp85os	Zfp85os	0.3	0.22	0.29	0.19	0.18	0.14	0.13	0.15	0.2	0.34	0.16	0.14	0.22	0.19	0.19	0.18
Ass1	Ass1	0.18	0.28	0.17	0.22	0.13	0.09	0.19	0.1	0.21	0.38	0.3	0.22	0.08	0.07	0.12	0.09
Mum1l1	Mum1l1	0.03	0.09	0.03	0.05	0.02	0.05	0.03	0.02	0.01	0.08	0.03	0.06	0.03	0.05	0.03	0.02
5730422E09Rik	5730422E09Rik	0.04	0.1	0.01	0.05	0.01	0.03	0.01	0.07	0.08	0.03	0.03	0.04	0.05	0.02	0.04	0.05
Srsf5	Srsf5	85.88	82.29	76.88	66.65	41.34	45.86	52.43	47.42	78.12	62.92	62.05	66.69	58.52	63.07	57.88	73.87
Gulo	Gulo	218.12	180.64	231.86	221.25	138.68	150.35	101.01	121.21	221.05	163.9	183.81	222.04	161.17	148.33	139.16	143.48
Gm17296	Gm17296	2.15	2.47	1.84	2	1.24	1.37	1.17	1.3	1.93	1.81	1.73	1.97	1.53	1.5	1.5	1.38
Sdr9c7	Sdr9c7	13.73	13.72	14.13	10.81	7.92	6.64	8.89	8.01	17.94	17.73	13.43	16.05	11.99	10.01	9.84	10.97
Aqp9	Aqp9	153.56	142.02	153.18	132.3	90.57	100.54	75.11	82.74	118.35	74.05	104.95	100.22	97.46	108.2	92.89	104.43
Tpd52l1	Tpd52l1	6.66	6.44	7.07	6.32	3.63	4.02	4.44	3.84	6.24	6.87	6.46	7.2	3.7	4	3.94	3.24
Acad9	Acad9	15.81	14.85	15.06	15.24	9.25	10	8.54	8.87	16.47	14.02	13.02	13.5	10.4	11.65	10	10.75
Dlc1	Dlc1	7.76	8.63	7.71	7.33	5.17	4.84	5.05	3.85	7.27	6.28	6.54	5.12	4.83	5.51	3.56	4.7
Ugdh	Ugdh	38.7	45.48	38.54	41.16	21.68	25.18	28.78	22.98	48.23	46.94	48.24	55.18	27.05	25.87	24.74	23.16
Mdh1	Mdh1	271.71	298.19	318.46	346.07	168.2	164.36	225.67	184.73	310.54	284.35	298.25	319.9	197.51	189.03	170.26	159.75
Slx1b	Slx1b	2.5	2.5	2.58	2.47	1.54	1.5	1.67	1.34	2.22	1.89	2.31	2.59	1.58	1.84	1.64	1.89
A930006K02Rik	A930006K02Rik	0.24	0.2	0.29	0.25	0.28	0.14	0.03	0.14	0.1	0.07	0.07	0.11	0.15	0.03	0.08	0.2
Zfp358	Zfp358	5.5	5.78	5.29	4.62	3.13	3.24	3.13	3.26	4.05	3.28	4.7	5.48	3.55	3.4	3.83	3.3
Hadha	Hadha	126.66	122.53	110.08	105.52	70.41	80.08	61.44	67.98	107.72	98.19	98.32	110.6	70.43	71.21	77.39	81.95
Sh3yl1	Sh3yl1	7.32	6.74	6.89	6.33	3.97	4.34	3.83	4.29	5.75	4.47	5.3	5.55	4.58	4.83	4.04	4.09
Megf6	Megf6	0.22	0.29	0.18	0.19	0.14	0.19	0.08	0.12	0.16	0.12	0.13	0.2	0.1	0.17	0.11	0.15
Mpst	Mpst	52.66	49.5	54.69	56.01	32.33	30.79	35.07	30.01	51.84	74.25	43.02	48.46	36.35	35.22	33.9	36.09
Lypla1	Lypla1	56.97	55.35	58.42	60.33	35.15	38.54	32.63	32.85	58.86	56.04	52.32	54.28	39.78	40.29	36.02	33.78
Rbm33	Rbm33	6.85	8.08	6.07	6.31	4.33	3.91	3.69	4.52	6.39	4.23	10.09	8.71	5.25	4.38	4.47	5.16
Abhd3	Abhd3	31.21	33.24	34.04	31.87	18.88	20.74	19	19.92	32.67	29.79	32.56	35.95	22	24.61	21.28	19.44
Ptpn4	Ptpn4	1.35	1.33	1.47	1.16	0.85	1	0.59	0.76	0.95	0.77	0.97	0.69	0.88	0.77	1.01	0.96
Adhfe1	Adhfe1	39.74	35.16	37.38	37.3	22.73	24.74	19.9	22.82	37.22	34.15	35.96	36.6	27.37	25.03	25.17	25.91
Srd5a2	Srd5a2	2.31	1.55	2.1	1.75	1.13	1.53	0.78	1.21	2.06	1.07	1.87	1.52	1.44	1.14	1.28	1.52
Timd2	Timd2	31.78	37.85	36.23	39.83	22.19	22.6	21.41	21.67	39.83	30.99	35.53	39.64	25.87	30.44	22.79	22.31
Shpk	Shpk	23.63	20.38	22.92	22.6	12.88	13	15.53	12.6	23.91	24.72	29.57	23.02	14.62	13.72	14.24	12.89
Scap	Scap	39.15	34.09	35.7	34.09	21.19	22.31	19.96	22.88	28.98	25.04	28.06	31.68	21.06	23.88	21.78	22.3
Klhl13	Klhl13	2.7	2.17	2.97	2.41	1.56	1.77	1.37	1.49	2.3	3.16	2.56	2.41	1.95	1.84	1.76	1.63
Dhtkd1	Dhtkd1	52.86	48.79	54.12	46.08	28.56	29.91	32.54	30.89	51.03	47.28	57.85	51.05	28.15	29.68	30.82	31.79
1190007I07Rik	1190007I07Rik	11.45	9.91	11.69	10.81	5.97	7.51	6.64	6.37	10.96	11.97	10.9	10.45	8.51	7.45	7.32	6.65
B130024G19Rik	B130024G19Rik	0.39	0.3	0.4	0.4	0.24	0.19	0.25	0.22	0.25	0.34	0.16	0.15	0.24	0.16	0.19	0.33
Gtpbp10	Gtpbp10	4.44	4.43	4.52	4.14	2.36	2.92	2.66	2.65	3.96	4.18	3.65	3.64	3.42	3.06	2.88	3.15
Hgd	Hgd	351.69	346.05	379.35	382.24	191.43	178.36	284.67	227.16	423.6	443.83	425.57	457.42	243.15	241.07	224.18	188.48
Btbd8	Btbd8	0.77	0.49	0.47	0.67	0.42	0.49	0.29	0.25	0.44	0.66	0.54	0.26	0.46	0.4	0.54	0.3
Rassf9	Rassf9	0.08	0.21	0.12	0.07	0.11	0.07	0.06	0.05	0.15	0.15	0.08	0.09	0.07	0.06	0.04	0.09
Slc12a8	Slc12a8	0.07	0.24	0.08	0.09	0.08	0.12	0.04	0.05	0.12	0.07	0.11	0.07	0.06	0.06	0.07	0.06
Aqp11	Aqp11	29.69	26.46	30.32	31.18	19.34	19.37	17.67	14.72	29.51	31.88	44.28	34.72	16.99	15.28	16.87	14.99
Ago1	Ago1	5.8	6.33	5.74	5.54	3.73	3.91	3.08	3.43	5.59	4.85	6.23	5.78	4.38	4.45	3.81	4.13
Tmtc2	Tmtc2	5.36	5.31	5.1	4.44	2.94	3.14	2.93	3.21	3.23	3.15	5.49	4.04	2.5	2.11	3.35	2.46
Gm10941	Gm10941	0.23	0.04	0.09	0.07	0.09	0.04	0.11	0.02	0.11	0.07	0.14	0.07	0.01	0.07	0.08	0.15
Tex2	Tex2	32.52	33.28	32.84	31.11	19.01	20.4	20.52	18.55	31.7	33.86	30.98	32.38	23.73	24.81	22.02	22.05
Snord66	Snord66	2.41	1.89	0.51	0.86	0.17	1.03	1.55	0.68	1.2	1.03	1.37	1.89	0.51	0.17	1.2	3.27
Dgat2	Dgat2	257.72	238.63	291.82	222.23	148.68	165.78	155.11	141.74	279.84	326.7	313.48	304.2	156.03	135.88	171.78	183.14
2019-03-08	2019-03-08	24.48	26.47	26.94	24.14	15.53	17.04	13.75	15.43	28.42	24.04	26.76	27.4	17.59	18.4	16.11	16.99
Fgfr3	Fgfr3	9.26	8.95	9.99	8.46	5.51	5.57	5.37	5.74	8.5	10.92	10.54	8.59	6.75	5.08	6.04	6.11
Coq5	Coq5	22.65	22.9	23.13	19.4	12.51	12.04	15.66	13.13	21.38	25	20.07	20.25	13.68	14.07	14.66	13.61
Slc2a5	Slc2a5	2.48	1.59	3.06	1.95	1.39	1.46	1.22	1.43	3.15	1.97	2.99	2.5	1.24	1.59	1.27	1.21
Pcsk6	Pcsk6	41.69	38.3	38.86	34.56	22.82	27.79	19.63	22.7	40.62	42.29	45.41	44.07	27.26	26.76	24.95	28.55
Agbl5	Agbl5	1.93	1.72	1.62	1.56	0.98	1.15	0.89	1.12	1.49	1.61	1.26	1.41	1.24	1.07	1.13	1.28
Fam19a5	Fam19a5	0.3	0.41	0.53	0.36	0.17	0.35	0.17	0.28	0.36	0.44	0.23	0.22	0.26	0.18	0.29	0.32
Btbd2	Btbd2	9.64	8.16	10.23	7.74	5.67	5.66	4.9	5.46	7.66	8.02	7.63	8.04	5.91	5.82	4.97	5.89
Bcl2l13	Bcl2l13	10.21	11.44	9.84	9.53	6.53	6.31	5.54	6.5	8.49	7.08	10.51	9.87	6.81	7.26	6.71	7.17
D130020L05Rik	D130020L05Rik	4	3.49	4.48	3	2.3	2.44	2.14	2.2	4.44	2.78	4.19	4.19	2.36	2.5	2.04	2.72
C130046K22Rik	C130046K22Rik	0.64	0.78	0.66	0.67	0.35	0.45	0.5	0.37	0.64	0.47	0.68	0.68	0.43	0.55	0.43	0.66
Trmt2b	Trmt2b	8.27	7.98	8.23	7.71	4.45	4.61	5.43	5.06	8.09	7.18	7.88	8.46	5.61	5.77	5.18	5.1
Gcdh	Gcdh	279.34	252.28	287.66	270.73	158.21	163.23	178.62	161.94	270.6	252.13	264.8	263.61	159.27	167.27	163.45	165.58
Aptx	Aptx	2.2	2.27	2.5	1.97	1.26	1.45	1.49	1.23	2.29	2.18	2.08	1.73	1.67	1.71	1.59	1.84
Oard1	Oard1	14.6	15.16	15.29	13.72	8.87	9.75	8.2	8.9	13.14	9.92	10.47	11.73	8.45	10.5	8.59	9.49
Scara3	Scara3	0.7	0.96	0.63	0.77	0.43	0.55	0.38	0.5	0.52	0.71	0.65	0.73	0.58	0.51	0.49	0.51
Akap5	Akap5	0.14	0.18	0.11	0.08	0.13	0.05	0.08	0.05	0.1	0.2	0.11	0.14	0.13	0.08	0.12	0.13
Actg2	Actg2	0.31	1.75	0.35	0.22	0.38	0.5	0.33	0.39	0.18	0.21	0.28	0.18	0.25	0.39	0.53	0.47
Tango6	Tango6	1.9	2.02	2.04	1.88	1.26	1.12	1.23	1.16	1.65	1.44	1.36	1.38	1.2	1.33	1.32	1.22
Cav1	Cav1	0.82	1.52	1.13	1.28	0.7	0.86	0.62	0.71	1.23	1.39	0.99	1	0.96	0.89	0.78	0.65
Adgra2	Adgra2	10.16	11.56	10.28	8.44	5.98	6.62	6.76	5.25	10.89	11.43	11.57	11.49	6.87	5.6	5.86	5.65
Efemp1	Efemp1	3.8	3.6	3.77	4.7	2.11	2.82	2.12	2.61	4.31	3.72	4.16	3.99	4.16	3.78	2.84	2.73
Gm4787	Gm4787	0.26	0.1	0.18	0.15	0.07	0.08	0.17	0.1	0.15	0.34	0.33	0.26	0.19	0.07	0.13	0.14
Ipo8	Ipo8	12.84	13.43	12.66	11.94	7.59	8.62	7.08	7.68	12.24	12.9	11.41	10.65	9.31	9.75	9.03	8.78
Zfp871	Zfp871	9.27	9.88	8.36	8	6.02	5.95	4.3	5.36	9.08	6.63	10.8	7.27	6.23	6.67	4.87	6.96
Selenbp1	Selenbp1	118.08	100.11	125.12	113.93	65.83	64.94	77.76	70.04	132.23	129.35	136.7	134.88	70.73	72.57	64.92	66.48
Phldb3	Phldb3	1.87	1.99	1.91	1.84	1.24	0.96	0.98	1.46	1.37	1.73	1.22	1.41	1.5	1.65	1.31	1.27
Pdhb	Pdhb	64.17	71.42	65.18	74.64	40.41	43.09	44.22	40.22	71.56	83.56	81.31	76.78	42.57	46.24	42.73	38.6
Rabep1	Rabep1	10.73	11.86	10.7	11.1	7.13	6.86	6.81	6.27	10.37	9.37	10.54	8.74	7.83	8.7	7	7.58
Clstn3	Clstn3	0.85	0.58	0.92	0.42	0.31	0.46	0.58	0.34	0.7	1.33	0.39	0.59	0.47	0.43	0.34	0.49
Clock	Clock	4.89	5.63	4.11	4.43	2.84	2.75	3.07	2.97	2.83	3.38	2.46	2.4	3.14	3	3.08	3.22
Ces2g	Ces2g	19.12	19.35	17.87	18.88	11.55	12.64	11.31	10.4	17.06	21.8	17.35	14.4	13.28	11.5	11.44	12.76
Acp6	Acp6	20.36	19.67	20.16	17.57	11.35	11.37	13.42	11.31	16.86	16.4	16.75	18.44	12.48	11.91	12.15	12.99
Art3	Art3	1.16	1.24	1.04	1.13	0.59	0.67	0.51	1.02	1.13	1.06	1.43	0.96	0.67	0.74	0.43	0.6
Eml5	Eml5	0.57	0.62	0.57	0.5	0.39	0.34	0.31	0.34	0.58	0.57	0.5	0.41	0.41	0.39	0.45	0.52
Ralgps1	Ralgps1	1.28	1.22	1.41	1.15	0.83	1.02	0.53	0.71	1.57	1.83	1.23	1.29	1.4	1.07	1.06	1.11
Pebp1	Pebp1	163.58	134.63	150.25	156.2	99.25	103.5	77.36	89.15	156.09	137.44	131.07	147.52	119.34	141.92	106.09	109.49
Zfp763	Zfp763	1.22	1.21	1.18	0.86	0.68	0.71	0.78	0.56	0.96	1.36	0.76	0.74	0.96	1.09	0.67	0.82
Catsperd	Catsperd	0.47	0.69	0.68	0.55	0.36	0.4	0.31	0.39	0.76	0.59	0.66	1.18	0.37	0.31	0.38	0.6
Mob1b	Mob1b	6.29	7.7	6.14	6.79	4.25	4.34	3.95	3.91	6.74	5.23	7.67	6.61	5	4.37	4.46	4.09
Fam57b	Fam57b	0.04	0.03	0.07	0.04	0.04	0.02	0.01	0.04	0.06	0.07	0.1	0.03	0.07	0.05	0.02	0.05
Lef1	Lef1	0.1	0.12	0.07	0.07	0.02	0.06	0.08	0.06	0.02	0.04	0.13	0.05	0.17	0.12	0.08	0.11
Chrm1	Chrm1	0.09	0.05	0.17	0.05	0.03	0.03	0.13	0.03	0.19	0.44	0.13	0.11	0.1	0.06	0.05	0.03
Gm15708	Gm15708	0.2	0.19	0.26	0.07	0.1	0.08	0.07	0.19	0.24	0.16	0.25	0.32	0.12	0.08	0.14	0.18
8430408G22Rik	8430408G22Rik	22.74	25.61	23.49	23.46	9.85	28.7	16.81	2.88	17.06	9.66	9.39	6.44	3.12	21.16	1.06	4.58
Qpct	Qpct	4.72	4.03	3.89	3.33	2.14	2.85	1.82	2.95	3.31	2.21	2.39	2.88	2.09	2.38	1.87	2.35
Car2	Car2	4.11	5.13	3.67	3.84	2.56	2.97	2.63	2.08	3.06	3.41	3.02	3.35	2.45	2.1	2.32	2.67
Ccdc138	Ccdc138	1.25	0.93	1.02	1.33	0.72	0.78	0.58	0.69	1.07	0.97	0.88	0.93	0.92	0.98	0.81	0.82
4831440E17Rik	4831440E17Rik	0.41	0.57	0.33	0.39	0.25	0.27	0.33	0.19	0.42	0.51	0.37	0.45	0.29	0.3	0.21	0.27
Ctse	Ctse	17.25	18.33	15.13	12.15	10.08	10.64	8	9.75	11.01	14.32	12.62	11.57	10.18	11.54	9.92	13
Nfib	Nfib	10.68	10.2	9.41	9.27	5.94	7.12	5.31	5.85	9.91	9.94	10.84	8.58	7.35	6.61	5.78	7.63
Cwf19l1	Cwf19l1	4.51	3.95	4.1	3.57	2.51	2.46	2.47	2.44	4.47	4.51	3.83	4.17	2.64	2.7	2.4	2.6
Mocs2	Mocs2	47.86	50.02	51.26	49.83	30.07	31.77	32.56	27.48	49.43	43.46	43	52.11	34.45	37.18	32.87	34.16
Pcmtd1	Pcmtd1	18.52	19.13	20.27	18.75	11.38	12.64	11.32	11.64	19.89	15.74	17.65	17.89	13.16	12.58	11.93	12.33
Rec114	Rec114	0.21	0.33	0.63	0.38	0.32	0.46	0.1	0.07	0.07	0.11	0.64	0.45	0.99	0.93	0.79	0.24
Mtap	Mtap	14.13	13.37	14.69	12.15	7.99	7.97	9.31	8.04	14.56	18.5	14.06	14.65	9.52	8.73	8.89	9.03
Zfhx4	Zfhx4	1.84	1.76	1.47	1.6	1.07	1.03	1.07	0.92	1.23	1.29	1.32	1.12	1.09	1.21	0.89	1.1
Fbxo9	Fbxo9	29.27	30.04	28.57	26.46	16.91	17.87	17.12	18.25	27.06	23.85	29.11	29.15	19.31	18.99	18.66	19.13
Tbc1d9b	Tbc1d9b	15.83	15.53	16.3	14.27	9.84	9.83	7.91	10.43	15.73	15.99	15.83	16.86	12.19	13.05	10.9	12.32
Mbtd1	Mbtd1	3.35	3.76	3.28	3.31	1.95	2.36	1.7	2.4	2.73	2.04	2.53	2.75	2.17	2.53	2.26	2.65
Myl4	Myl4	0.83	0.8	0.55	0.8	0.41	0.35	0.55	0.52	1.04	0.62	0.79	1.14	0.32	0.54	0.43	0.78
Isoc2b	Isoc2b	1.15	1.64	2.83	0.86	0.64	0.33	1.89	1.12	1.09	1.33	1.46	1.63	0.8	1.75	0.56	0.9
Krba1	Krba1	2.59	2.36	2.36	2.23	1.3	1.36	1.87	1.33	2.01	2.2	1.9	2.03	1.71	1.51	1.48	1.71
Ankub1	Ankub1	0.25	0.17	0.14	0.14	0.12	0.1	0.12	0.09	0.25	0.17	0.11	0.3	0.14	0.07	0.14	0.09
Tpk1	Tpk1	8.1	7.54	8.99	7.6	5	5.97	4.01	4.82	8.29	6.62	7	7.59	6.05	6.94	6.14	6.47
Alkbh7	Alkbh7	8.35	7.39	9.41	7.98	4.75	4.17	6.11	5.33	9.87	10.71	7.17	8.87	5.86	5.12	4.99	4.37
Rcl1	Rcl1	70.5	76.8	73.41	69.43	42.58	52.15	40.27	43.33	66.01	40.64	59.83	63.07	38.86	50.57	38.63	49.66
Opa1	Opa1	18.16	18.01	17.61	16.08	10.3	10.77	11.58	10.29	18.11	19.09	18.04	16.51	11.54	11.51	11.36	10.86
2510002D24Rik	2510002D24Rik	10.29	9.74	10.9	9.25	6.21	6.34	6.05	6.1	9.9	8.53	9.28	9.76	7.2	6.88	6.72	6.61
Agfg2	Agfg2	15.63	17.11	15.4	13.12	9.51	8.44	10.56	9.15	15.22	14.94	16.81	16.13	8.06	8.85	7.85	9.3
Slc25a47	Slc25a47	323.92	333.81	365.02	483.24	247.56	302.68	136.21	239.39	313.7	109.33	337.01	307.93	164.5	359.48	194.2	304.43
Hhipl1	Hhipl1	0.31	0.3	0.34	0.4	0.17	0.19	0.18	0.29	0.46	0.52	0.64	0.3	0.21	0.23	0.25	0.22
Bcar3	Bcar3	17.67	18.4	15.71	17.15	10.14	9.54	14.18	8.53	15.7	15.81	13.13	12.15	10.41	12.66	9.69	10.42
Tspan18	Tspan18	0.97	1.05	0.93	1.05	0.59	0.82	0.55	0.5	0.7	0.83	0.71	0.67	0.71	0.66	0.6	0.58
Prdx6	Prdx6	230.27	218.64	226.35	202.46	135.87	135.56	135.42	133.06	260.06	228.17	268.54	262.31	138.26	146.17	139.38	141.86
Mid2	Mid2	1.78	1.84	1.73	1.9	1.07	1.2	1.07	1.12	1.41	1.52	1.57	1.24	1.3	1.16	1.06	1.03
Efhd1	Efhd1	0.11	0.08	0.12	0.08	0.04	0.06	0.07	0.07	0.09	0.08	0.12	0.04	0.14	0.09	0.06	0.06
Sema3b	Sema3b	0.04	0.1	0.07	0.05	0.03	0.06	0.03	0.04	0.05	0.03	0.06	0.03	0.11	0.03	0.05	0.06
Ccdc107	Ccdc107	37.06	36.52	41.62	44.76	22.18	24.29	26.05	25.94	42.13	35.24	34.58	35.98	26.26	30.33	27.17	25.25
Mrpl14	Mrpl14	67.1	68.92	67.96	72.77	42.57	42.11	41.96	43.71	75.29	80.08	79.94	83.29	53.22	49.05	45.41	46.62
Agl	Agl	9.46	9.34	8.8	9.11	5.85	5.69	6.28	4.78	9.31	9.16	10.39	9.16	6.66	6.14	5.9	5.82
Kdf1	Kdf1	1.97	1.84	2.16	1.68	1.02	1.16	1.44	1.09	1.3	1.62	1.45	1.36	1.28	1.27	1.5	1.23
Znrf2	Znrf2	11.26	12.17	11.08	11.03	6.76	7.9	6.4	7.01	10.55	10.55	10.04	9.25	7.81	9.73	7.6	8.14
Pex14	Pex14	33.41	29.51	31.84	25.63	18.96	19.02	19.08	17.15	25.18	26.11	25.61	26.68	20.61	17.74	20.43	20.59
Plscr2	Plscr2	7.51	7.61	7.62	8.46	4.9	3.67	5.59	5.08	5.68	4.67	5.22	6.69	3.58	4.04	4.33	3.8
Mfhas1	Mfhas1	6.34	6.87	6.89	6	4.02	4.48	4.27	3.33	6.15	9.54	9.14	6.6	4.44	3.63	3.89	3.45
Wdr31	Wdr31	0.12	0.12	0.11	0.12	0.05	0.11	0.08	0.05	0.09	0.03	0.01	0.04	0.06	0.05	0.08	0.09
Ech1	Ech1	373.18	339.54	328.07	301.65	206.99	228.32	184.99	208.8	307.17	291.41	293.98	322.74	179.77	182.7	221.59	258.35
Tatdn3	Tatdn3	4.92	4.6	4.68	4.63	2.91	3.13	2.79	2.8	4.11	5.17	3.62	3.52	2.86	4.09	3.18	3.03
Ltk	Ltk	0.08	0.1	0.06	0.1	0.03	0.05	0.06	0.07	0.17	0.06	0.15	0.08	0.09	0.1	0.03	0.05
Lonp1	Lonp1	59.88	54.9	57.89	54.33	33.77	35.41	34.94	36.09	58.11	63.63	63.74	60.77	39.09	40.02	38.85	41
Zfp2	Zfp2	1.54	1.8	1.85	1.43	1.23	0.97	0.88	1.01	1.51	1.61	1.17	1.54	1.17	1.36	1.09	1.36
2210408I21Rik	2210408I21Rik	0.48	0.57	0.53	0.54	0.3	0.35	0.35	0.31	0.46	0.49	0.39	0.4	0.37	0.5	0.36	0.35
Dpf3	Dpf3	0.47	0.29	0.42	0.26	0.18	0.2	0.31	0.2	0.35	0.51	0.25	0.33	0.24	0.34	0.2	0.19
Gbp3	Gbp3	8.56	4.99	6.19	8.55	4.14	5.31	3.02	5.02	3.03	2.6	3.65	4.11	6.2	7.24	5.94	6.44
Zfp273	Zfp273	0.45	0.47	0.46	0.48	0.18	0.3	0.42	0.25	0.4	0.54	0.53	0.57	0.46	0.53	0.34	0.41
Nsun4	Nsun4	4.96	5.53	4.59	5.19	3.17	3.41	2.93	3.03	5.79	5.22	5.49	5.49	3.67	4.15	3.7	3.4
Rmdn1	Rmdn1	13.54	13.53	13.95	13.94	7.57	8.63	9.85	7.96	14.34	13.19	11.85	13.42	8.53	9.05	8.2	8.3
Sp5	Sp5	0.58	0.61	0.52	0.52	0.33	0.4	0.43	0.22	0.33	0.22	0.43	0.35	0.25	0.47	0.56	0.38
Nsmf	Nsmf	30.44	32.04	26.65	30.13	17.05	19.58	20.99	16.19	32.79	30.21	24.21	33.17	23.45	23.35	21.92	20.14
Rnft2	Rnft2	0.03	0.04	0.02	0.12	0.02	0.03	0.03	0.05	0.03	0.1	0.02	0.03	0.06	0.03	0.04	0.04
Dock4	Dock4	5.98	6.07	5.88	4.99	3.58	3.85	3.26	3.5	5.46	5.59	5.62	5.12	4.75	4.68	4.58	4.31
Suclg2	Suclg2	67.62	64.4	62.41	66.77	41.71	45.98	34.87	39.2	62.3	64.39	65.99	58.14	47.74	51.05	46.88	49.17
Gm16845	Gm16845	0.8	0.7	0.87	0.52	0.42	0.46	0.32	0.59	0.44	0.26	0.53	0.36	0.3	0.65	0.39	0.54
Rbm47	Rbm47	12.14	10.93	10.29	10.24	7.09	6.86	7.75	5.31	10.5	12.15	13.95	10.8	8.72	6.97	7.95	6.86
Aldh2	Aldh2	497.7	454.33	478.64	463.64	278.31	296.39	304.55	294.33	460	459.3	471.36	492.32	299.8	311.83	316.42	315.62
Pdcd2l	Pdcd2l	6.06	5.83	6.61	6.13	3.54	3.75	4.23	3.74	5.54	5.21	5.34	5.07	3.97	4.8	4.73	4.72
Hmgcs2	Hmgcs2	1235.71	1143.34	1063.18	910.32	683.57	791.39	588.31	634.01	912.27	780.01	843.93	982.61	574.66	640.69	737.51	830.02
Aldh8a1	Aldh8a1	140.47	134.92	137.79	134.4	82.32	85.47	87.95	83.63	138.84	145.69	138.76	135.1	94.37	98.76	90.24	90.22
Nxpe2	Nxpe2	5.72	5.78	5.92	5.41	4.26	4.82	2.11	2.96	4.92	3.28	3.01	3.52	4.33	3.07	3.2	4.67
Sox5	Sox5	3.37	2.76	2.87	2.42	1.5	2.05	1.82	1.71	3.3	3.05	4.16	3.12	2.45	2.75	1.94	2.25
Pgrmc2	Pgrmc2	16.54	17.58	16.29	13.88	9.39	10.98	9.93	9.56	15.52	16.37	14.99	14.98	11.78	13.26	11.18	11.11
Rdx	Rdx	52.77	52.89	54.37	49.65	32.59	36.08	30.84	30.54	54.53	46.41	53.69	50.41	35.96	39.06	32.95	36
Slc6a6	Slc6a6	28.73	31.77	28.88	29.25	18.11	18.56	20.42	16.54	33.47	32.97	44.33	35.89	22.41	21.53	18.3	20.86
Podxl2	Podxl2	0.13	0.14	0.12	0.19	0.08	0.14	0.05	0.09	0.16	0.16	0.22	0.17	0.11	0.08	0.11	0.18
Rsad2	Rsad2	2.49	1.92	1.46	1.91	1.44	1.42	0.85	1.12	0.77	1.22	1	1.23	1.64	1.66	1.12	1.65
Cables1	Cables1	3.71	3.85	3.76	4.19	2.9	2.06	1.48	3.19	2.68	1.03	2.49	1.94	0.84	2.47	1.09	2.21
Rhou	Rhou	24.19	23.92	20.62	22.89	14.37	14.75	12.23	15.56	22.44	20.91	22.28	18.06	17.49	19.27	14.35	17.52
Slc19a2	Slc19a2	27.49	30.46	28.26	26.57	18.55	18.42	14.6	18.49	29.45	24.39	26.56	27.02	17.61	21.04	14.57	16.7
Syngr1	Syngr1	0.14	0.27	0.12	0.13	0.1	0.1	0.08	0.13	0.08	0.18	0.12	0.15	0.12	0.11	0.1	0.1
Ggact	Ggact	47.55	54.1	52.46	48.75	32.14	34.43	30.57	28.92	55.2	38.31	42.15	52.28	38.14	35.41	35.87	38.38
5930430L01Rik	5930430L01Rik	2.91	3.02	3.03	2.4	1.62	2.02	2.01	1.41	2.73	2.98	2.45	1.95	2.04	2.01	1.77	2.08
Slc24a3	Slc24a3	0.17	0.24	0.15	0.18	0.08	0.12	0.15	0.11	0.09	0.16	0.15	0.17	0.15	0.13	0.13	0.18
Bst2	Bst2	162.11	161.1	149.8	194.79	100.15	105.88	86.21	123.09	137.23	157.5	137.54	145.46	134.76	124.53	111.2	97.59
Dlg3	Dlg3	3.79	3.46	3.79	3.43	2.15	2.15	2.65	2.05	3.22	3.36	2.87	2.52	2.04	2.31	1.99	2.15
Pm20d2	Pm20d2	1.48	1.59	1.76	1.44	0.89	1.04	1.16	0.81	1.46	1.7	1.11	1.41	1.04	1.26	1.07	1.43
Slc44a3	Slc44a3	3.59	4.06	4.13	3.38	2.22	3.25	1.75	2.21	3.21	3.38	2.92	3.22	2.98	2.94	2.42	2.76
Rpp40	Rpp40	2.27	2.24	2.31	2.15	1.33	1.37	1.55	1.33	2.17	2.23	2.09	1.95	1.35	1.42	1.48	1.5
Mfsd3	Mfsd3	3.88	4.02	4.45	3.4	2.48	2.52	2.26	2.54	3.9	4.2	4	4.22	2.7	2.86	2.72	2.5
Hmgn5	Hmgn5	17.86	19.13	20.8	22.45	11.01	11.08	13.29	14.55	19.56	19.58	15.69	17.07	12.8	15.65	11.71	12.37
Hsf2	Hsf2	9.36	11.37	9.68	9.56	6.38	6.93	5.63	5.94	9.19	6.83	10.07	10.08	7.06	7.94	6.74	7.14
Sesn3	Sesn3	5.74	5.41	5.48	5.09	3.79	3.53	2.94	3.26	4.99	4.06	5.73	4.35	3.87	3.79	3.4	3.08
Ngfr	Ngfr	1.74	1.56	1.64	1.87	0.97	1.1	1.05	1.12	0.98	0.98	0.89	0.91	0.82	0.32	1.12	1.09
Prodh2	Prodh2	99.12	90.69	97.54	87.11	54.28	57.5	64.47	57.02	100	101.52	88.13	104.78	62.96	58.61	64.52	68.59
D330023K18Rik	D330023K18Rik	2.67	2.18	3.37	2.5	1.52	1.71	1.52	1.93	3.63	2.75	2.34	2.91	2.2	2.07	2.01	1.69
Ilvbl	Ilvbl	14.95	13.98	14.5	13.04	8.61	8.73	8.25	9.6	13.77	13.34	12.66	15.28	8.76	9.11	8.81	10.25
Rnf13	Rnf13	32.74	30.98	34.67	33.7	19.79	22.07	19.26	21.25	34.1	29.49	32.25	33.22	21.99	24.55	20.28	20.24
Gpm6a	Gpm6a	0.45	0.25	0.55	0.61	0.26	0.35	0.28	0.27	0.4	0.37	0.4	0.48	0.38	0.35	0.19	0.23
Cfap20	Cfap20	16.56	17.24	18.75	16	10.36	11.87	9.82	10.71	16.94	11.97	17.72	13.66	11.66	12.95	10.17	11.93
Hadhb	Hadhb	68.55	66.59	59.58	54.97	37.57	46	35.82	36.37	56.23	47.2	48.58	56.96	34.5	36.26	40.81	40.05
Ndufb9	Ndufb9	203.62	233.51	226.82	230.7	133.76	131.35	157.98	135.06	230.52	204.97	222.5	225.62	138.26	139.55	134.53	129.44
Uqcrc1	Uqcrc1	144.26	144.71	141.23	142.47	84.22	84.58	97.41	91.08	137.58	147.6	156.59	152.11	94.08	85.32	87.65	84.49
Prps2	Prps2	6.71	5.68	7.2	6.02	4.31	4.41	3.24	4.02	6.56	6.25	5.42	5.43	4.69	5.36	4.47	4.4
Fabp2	Fabp2	97.33	104.07	96.75	84.99	57.9	72.82	49.76	58.59	92.48	56.78	52.12	77.96	64.93	54.94	60.83	77.48
Zfp454	Zfp454	0.66	0.59	0.54	0.71	0.47	0.33	0.51	0.25	0.47	0.89	0.45	0.65	0.38	0.37	0.36	0.37
4930556M19Rik	4930556M19Rik	1.58	1.62	1.77	1.36	0.91	1.05	1.14	0.85	1.36	1.47	0.96	0.89	1.2	1.48	1.13	1.32
Sptbn2	Sptbn2	16.57	15.71	16.06	15.84	9.25	10.08	11.11	9.63	16.01	13.06	14.32	14.96	10.51	13.47	9.84	11.09
Pnkd	Pnkd	18.71	18.86	18.78	16.92	11.12	9.87	13.53	11.24	17.78	19.06	11.44	16.6	13.65	13.64	13.44	15.55
Hsbp1l1	Hsbp1l1	1.08	1.07	1.26	1.44	0.38	0.91	1.07	0.67	1.04	0.42	0.51	0.85	0.55	0.98	0.6	0.53
Vipr1	Vipr1	8.49	8.01	8.93	7.28	4.37	4.03	6.03	6.01	8.79	10.13	10.25	10.22	4.47	4.18	4.76	3.89
Stkld1	Stkld1	0.03	0.04	0.03	0.06	0.04	0.02	0.01	0.03	0.03	0.05	0.08	0.03	0.01	0.07	0.01	0.01
Nrip2	Nrip2	0.05	0.1	0.04	0.05	0.01	0.06	0.03	0.05	0.05	0.04	0.14	0.11	0.03	0.1	0.05	0.04
Awat2	Awat2	0.71	0.65	0.77	0.51	0.41	0.43	0.42	0.39	0.58	0.62	0.55	0.57	0.39	0.37	0.39	0.52
Cd160	Cd160	0.02	0.08	0.07	0.07	0.05	0.03	0.06	0.01	0.06	0.04	0.03	0.05	0.04	0.07	0.05	0.05
Sorcs3	Sorcs3	0.05	0.01	0.07	0.03	0.04	0.03	0.01	0.02	0.04	0.03	0.01	0.01	0.06	0.01	0.01	0.04
Nebl	Nebl	0.11	0.21	0.07	0.09	0.07	0.08	0.03	0.12	0.04	0.09	0.07	0.06	0.08	0.02	0.08	0.08
E330011O21Rik	E330011O21Rik	2.67	2.39	1.89	1.96	1.37	1.52	1.36	1.32	1.85	2.56	2.53	1.59	1	1.23	1.64	1.4
Copz2	Copz2	18.15	15.86	16.67	15.22	10.72	10.6	10.74	9.14	16.69	17.68	18.2	17.75	13.36	11.93	11.31	12.2
Fam214a	Fam214a	17.75	14.68	18.77	13.82	9.94	9.08	15	6.63	17.62	15.89	16.01	15.66	11.18	14.17	11.74	12.17
Ndufb8	Ndufb8	140.68	148.25	152.1	155.08	89.32	84.46	102.74	96.19	147.86	144.16	137.16	133.69	96.45	100.54	90.06	91.4
Magi1	Magi1	4.03	3.75	3.67	3.63	2.5	2.56	2.07	2.3	3.48	3.36	3.47	3.06	2.78	2.78	2.99	3.05
2019-03-01	2019-03-01	163.95	173.08	165.71	169.78	94.91	94.04	116.44	115.21	185.16	150.07	169.9	169.5	96.02	103.65	98.86	94.72
Ube2r2	Ube2r2	25.51	27.16	27.56	23.27	16.07	17.01	15.03	16.62	25.68	21.83	26.93	24.51	18.01	19.37	16.9	17.55
Emp2	Emp2	5.43	5.78	5.73	5.52	2.84	4.02	2.93	4.27	6.78	4.99	6.82	7.29	3.48	4.63	4.36	3.46
Apoc1	Apoc1	4873.61	4823.23	5476.11	5538.35	2972.99	3194.45	3655.84	3143.61	5360.18	4985.3	5048.15	4595.97	3080.61	3667.29	3333.82	3309.83
Cnot6l	Cnot6l	5.05	4.87	4.85	4.44	3.16	3.17	2.43	3.27	3.89	3.99	4.09	3.41	3.48	3.55	3.14	3.45
Pald1	Pald1	4.13	3.76	4.01	3.63	2.26	2.32	2.51	2.64	2.87	2.88	2.65	3.23	2.64	2.52	2.95	2.5
Ephb6	Ephb6	0.36	0.43	0.54	0.25	0.15	0.41	0.15	0.28	0.35	0.44	0.21	0.36	0.33	0.32	0.3	0.4
Gm2a	Gm2a	24.04	23.38	21.51	23.17	14.02	14.51	14.24	14.96	21.38	21.47	25.6	21.63	17.59	16.56	14.29	15.65
Aard	Aard	0.5	0.63	0.71	0.68	0.35	0.54	0.26	0.43	0.59	0.55	0.5	0.42	0.52	0.55	0.51	0.37
Capn6	Capn6	0.52	0.37	0.54	0.42	0.3	0.38	0.22	0.26	0.32	0.39	0.22	0.38	0.34	0.26	0.19	0.26
Pex6	Pex6	30.47	26.97	29.55	25	16.9	17.79	17.42	18.12	30.34	30.77	28.69	31.58	19.88	20.17	19.29	20.15
Pink1	Pink1	97.67	91.75	97.23	97.38	58	60.71	63.01	59.15	94.59	85.12	89.31	96.94	66.71	69.75	62.95	64.72
Ndufa10	Ndufa10	93.06	101.46	93.83	88	58.27	55.31	62.46	60.03	94.78	93.52	99.59	92.86	62.78	59.33	60.16	59.25
C130080G10Rik	C130080G10Rik	0.33	0.44	0.13	0.12	0.16	0.09	0.23	0.16	0.19	0.11	0.05	0.11	0.27	0.15	0.14	0.13
Prox2	Prox2	0.73	0.65	0.68	0.68	0.44	0.45	0.45	0.38	0.49	0.7	0.65	0.63	0.54	0.45	0.39	0.62
Dtx4	Dtx4	3.6	3.85	3.09	3.08	2.17	2.35	2.14	1.89	2.16	2.36	1.61	1.96	2.09	2.82	2.09	2.63
Gm16548	Gm16548	7.67	6.72	6.35	6.42	3.9	5.31	3.85	3.99	6.55	4.56	4.31	5.93	4.32	5.13	4.24	4.97
Adamts13	Adamts13	1.46	1.33	1.59	1.45	0.92	0.92	0.76	1.06	1.35	1.45	1.61	1.6	0.94	0.87	0.83	0.79
2019-03-06	2019-03-06	31.36	28.16	29.21	26.67	18.97	18.8	17.35	17.33	24.39	20.47	23.06	21.18	18.33	20.41	18.18	17.45
Heca	Heca	9.4	10.6	10.24	9.85	6.48	6.26	5.44	6.99	7.86	5.75	9.68	8.73	6.32	7.28	5.9	7.03
Cilp	Cilp	0.07	0.19	0.08	0.09	0.1	0.07	0.04	0.06	0.05	0.06	0.04	0.03	0.11	0.05	0.13	0.11
Iigp1	Iigp1	91.23	80.47	86.4	113.82	60.99	75.15	38.33	59.13	68.21	45.57	57.42	68.55	77.43	88.3	82.22	81.67
Pdss2	Pdss2	4.72	4.52	5.18	4.89	3.05	3.15	2.75	3.18	4.55	4.6	4.32	3.89	3.19	3.86	3.62	3.45
Esd	Esd	70.87	73.66	77.97	75.27	46.03	50.29	43.01	47.75	78.75	72.31	74.16	79.43	55	58.11	48.44	51.32
Ndufv3	Ndufv3	38.22	42.55	40.27	39	25.33	24.36	25.2	25.66	39.17	36.53	42.21	45.49	28.15	28.03	24.48	26.68
Zfp316	Zfp316	1.08	0.91	1	0.94	0.6	0.71	0.6	0.56	0.71	0.8	0.49	0.62	0.67	0.69	0.63	0.68
BC021785	BC021785	0.09	0.1	0.07	0.09	0.06	0.03	0.07	0.06	0.08	0.08	0.06	0.08	0.09	0.07	0.07	0.07
Polg2	Polg2	2.96	3.46	3.59	3.32	1.97	1.99	2.25	2.17	4.66	4.27	4.35	4.16	2.39	2.18	2.32	2.46
Arhgap42	Arhgap42	11.53	11.55	11.8	11.05	7.02	7.46	7.13	7.27	11.83	12.66	11.88	11.06	7.25	6.82	6.6	6.39
Ccdc159	Ccdc159	3.17	2.43	2.39	2.39	1.59	1.66	1.52	1.76	2.58	3.26	2.78	2.74	1.88	1.65	2.2	2.22
Stk40	Stk40	14.78	15.97	11.64	13.26	8.64	8.35	8.57	9.47	10.7	11.86	14.71	13.13	9.48	8.65	10.4	9.71
Uqcrc2	Uqcrc2	144.95	151.4	149.07	153.65	89.92	92.58	100.67	94.06	149.16	145.27	147.94	142.54	97.69	95	91.3	93.43
Mcee	Mcee	45	51.04	51.1	51.33	28.8	31.6	32.61	31.98	53.21	44.97	48.69	51.23	33.92	35.66	31.96	32.51
Fars2	Fars2	15.84	15.56	15.88	15.9	9.17	9.81	10.39	10.42	16.72	13.73	16.19	17.06	11.4	10.1	9.14	9.96
Usp28	Usp28	3.15	2.9	2.83	2.63	1.93	1.98	1.34	2	2.59	2.4	3.05	2.61	2.04	1.95	1.87	1.8
Cecr5	Cecr5	14.07	13.42	14.12	13.22	9.16	8.73	8.43	8.23	13.46	13.5	12.42	13.41	9.91	9.29	9.9	10.62
Atp2b2	Atp2b2	0.63	0.43	0.4	0.73	0.25	0.31	0.68	0.14	0.33	1.14	0.32	0.17	0.52	0.35	0.37	0.28
Hdac5	Hdac5	9.33	10.1	9.14	10.43	6.21	5.58	6.8	5.99	7.68	7.44	7.24	6.94	6.53	7.49	5.16	7.02
1500011K16Rik	1500011K16Rik	17.9	16.85	20.07	23.67	11.88	13.44	11.6	12.55	19.12	18.52	16.78	20.92	15.09	12.83	11.78	12.77
Mgea5	Mgea5	13.73	15.34	14.26	14.14	9.25	9.21	8.09	9.68	8.9	7.81	11.75	9.49	9.51	11.82	9.33	12.52
Pls1	Pls1	0.88	0.91	1	0.89	0.71	0.62	0.54	0.45	0.45	0.62	0.45	0.49	0.48	0.63	0.56	0.45
Acvr2a	Acvr2a	4.69	5.42	5.29	4.82	3.45	3.16	3.1	3.04	4.52	5.05	4.74	4.38	3.77	3.3	3.22	2.86
Uevld	Uevld	2.57	2.31	2.39	2.4	1.51	1.75	1.4	1.44	2.34	1.87	2.28	1.99	1.58	1.8	1.56	1.78
Adgrg6	Adgrg6	0.24	0.31	0.22	0.26	0.16	0.16	0.16	0.17	0.26	0.22	0.21	0.14	0.16	0.15	0.18	0.18
Xylb	Xylb	49.89	49.87	50.84	44.47	30.13	33.21	31.05	28.74	47.22	46.26	52.64	48.31	32.87	32.45	35.7	35.58
Angptl2	Angptl2	4.73	4.12	4.39	4.63	2.9	3.14	2.34	2.9	4.94	4.77	6.3	5.25	3.21	3.42	2.83	2.97
Lmbrd2	Lmbrd2	9.77	10.18	10	9.65	6.42	7.61	5.56	5.41	9.99	9.15	10.24	8.06	7.89	7.47	6.63	6.18
Tmem218	Tmem218	3.33	2.62	3.23	2.81	1.81	2.17	1.96	1.63	2.17	1.61	1.84	1.8	1.74	1.73	2	2.05
Vps13d	Vps13d	9.73	10.29	9.44	8.72	6.39	6.27	5.98	5.47	8.76	7.97	10.2	9.77	6.17	7.16	7.23	7.39
Usp30	Usp30	7.75	7.9	7.4	7.35	4.75	5.05	4.56	4.84	6.25	6.37	7.18	7.1	5.4	5.21	5.17	5.74
Epdr1	Epdr1	0.06	0.06	0.14	0.12	0.05	0.08	0.06	0.05	0.04	0.06	0.15	0.08	0.15	0.14	0.07	0.1
Mob3b	Mob3b	5.04	5.03	4.99	4.81	2.74	3.73	3.03	3.05	5.51	5.39	4.97	4.66	4.34	4.58	2.93	3.58
Clec2d	Clec2d	34.3	34.49	30.08	28.43	17.16	24.29	21.86	17.1	46.06	38.04	42.06	39.36	21.29	23.87	20.34	19.95
Mrpl9	Mrpl9	28.65	28.99	30.64	27.6	17.6	18.76	17.9	18.95	26.62	25.97	24.54	25.17	17.17	19.9	18.65	18.89
Fam8a1	Fam8a1	13.78	16.37	14.49	13.57	9.63	10.36	8.8	7.99	16.98	13.68	16.82	16.48	11.89	11.35	11.1	9.5
Nudt13	Nudt13	3.93	3.51	3.82	3.41	2.36	2.37	2.08	2.46	3.6	3.71	3.26	3.15	2.66	2.87	2.46	2.91
Crym	Crym	11.71	9.29	11.99	9.37	6.36	6.68	6.9	6.83	10.53	12.86	13.58	10.78	6.54	4.49	6.16	5.31
Znrf3	Znrf3	1.85	2.07	1.76	1.58	1.12	1.15	1.08	1.24	1.48	1.12	1.94	1.74	1.32	1.13	1.17	0.97
Gprasp1	Gprasp1	1.63	1.64	1.49	1.47	0.94	0.96	1.03	1.01	1.23	1.36	1.21	1.05	1.17	1.12	1.02	1.23
Mcat	Mcat	13.13	11.82	12.82	12.37	7.42	8.31	8.2	7.78	13.12	14.46	11.52	11.83	8.21	9.47	7.63	8.57
Il11ra1	Il11ra1	8.65	7.67	8.21	8.99	5.34	4.82	5.65	5.39	9.32	13.46	9.57	8.2	6.86	6.56	5.66	6.01
Tmem106c	Tmem106c	11.48	9.74	10.48	9.96	6.88	7.38	5.34	6.75	11.14	9.73	9.98	10.11	7.4	8.51	6.74	7.49
Mrps35	Mrps35	19.7	20.89	21.95	19.44	12	12.19	15.18	12.49	20.57	21.4	20.14	19.29	12.97	13.5	13.5	11.91
D10Jhu81e	D10Jhu81e	87.04	73.9	85.68	84.26	49.37	51.04	55.89	53.03	81.43	83.24	82.06	83.83	54.93	54.81	52.02	52.45
Pepd	Pepd	28.44	26.06	28.12	28.12	18.43	18.53	15.46	17.66	26.26	26.01	25.88	28.99	20.88	21.69	18.37	19.06
Cyp2u1	Cyp2u1	0.45	1.1	1.1	0.92	0.49	0.45	1.02	0.3	0.82	0.9	0.49	0.82	0.44	0.45	0.49	0.45
Mgam	Mgam	19.9	19.19	20.99	19.69	13.51	15.14	9.42	12.43	22.5	19.77	22.22	18.44	16.88	18.74	14.47	16.51
Mtfr1	Mtfr1	24.23	24.04	23.31	22.7	14.52	16.01	13.71	15.45	21.61	21.53	22.47	23.32	14.54	14.85	16.03	15.36
Pja1	Pja1	22.8	22.02	23.14	23.96	14	14.51	15.37	14.33	21.67	20.68	17.78	20.01	15.89	15.54	14.63	14.48
Orc5	Orc5	8.62	10.17	9.74	9.65	5.49	6.93	6.33	5.43	8.36	8.16	6.81	6.87	5.99	7.01	6.46	6.31
Stard6	Stard6	0.1	0.06	0.12	0.02	0.06	0.03	0.02	0.08	0.03	0.03	0.02	0.04	0.03	0.06	0.05	0.07
Exd2	Exd2	4.01	3.56	4.09	3.65	2.53	2.37	2.38	2.42	3.8	4	3.63	3.4	2.59	2.5	2.87	2.86
B330016D10Rik	B330016D10Rik	0.66	0.64	0.6	0.53	0.31	0.45	0.42	0.36	0.65	0.5	0.76	0.67	0.24	0.31	0.34	0.25
Nudt1	Nudt1	13.82	11.7	13.02	12.93	8.56	8.22	7.26	8.59	12.19	10.47	9.24	10.5	9.61	10.18	8.95	11.13
Mapk9	Mapk9	12.53	12.86	13.13	12.31	7.87	8.77	8.04	7.55	12.93	13.38	12.28	12.29	9.57	9.16	8.93	9.19
Fzd1	Fzd1	3.3	3.24	3.4	2.91	2.17	2.16	1.77	2.05	2.55	2.03	2.9	2.78	2.09	2.55	2.27	2.49
Man2c1os	Man2c1os	0.93	0.72	0.55	1	0.66	0.37	0.58	0.42	0.67	0.7	0.88	0.61	0.72	0.56	0.51	0.48
Apoa1bp	Apoa1bp	52.78	50.85	53.02	52.09	32.57	34.03	31.5	34.32	52.02	54.15	57.04	53.67	36.48	40.28	35.38	35.45
Arhgap35	Arhgap35	15.51	16.32	15.86	13.89	9.98	10.17	10.08	8.84	15.74	18.65	18.82	16.18	11.2	10.16	10.61	10.5
Proca1	Proca1	0.65	0.77	0.63	0.44	0.37	0.54	0.27	0.4	1.16	1.07	0.79	1.14	0.42	0.6	0.35	0.77
Zfpm1	Zfpm1	15.61	18.93	14.81	16.11	9.47	10.92	10.32	10.83	18.18	12.7	25.04	25.88	13.48	11.77	13.25	10.65
Nr6a1	Nr6a1	2.52	2.12	1.68	1.43	1.28	0.98	1.53	1.13	2.08	1.85	1.99	1.69	1.59	1.21	1.05	1.37
Npc1	Npc1	42.2	41.2	42.43	40.11	27.2	29.84	20.06	28.26	39.01	20.14	46.71	35.11	20.39	27.88	20.4	27.92
Entpd2	Entpd2	2.09	2.07	2.27	2.09	1.13	1.65	1.02	1.61	1.46	1.37	1.43	1.84	1.03	1.3	1.02	1.53
Gemin8	Gemin8	0.66	0.51	0.75	0.41	0.32	0.51	0.32	0.33	0.32	0.33	0.32	0.36	0.48	0.62	0.4	0.47
Llgl2	Llgl2	11.4	10.22	10.02	8.77	6.43	5.82	7.44	5.98	9.25	11.12	8.03	8.4	5.98	7.03	5.76	6.03
Dhrs4	Dhrs4	75.68	76.88	74.13	68.78	47.45	51.63	41.61	47.02	72.98	67.05	68.13	76.22	47.61	47.96	50.71	53.85
Clmn	Clmn	13.61	12.87	14.33	12.42	8.84	8.89	5.92	10.17	15.62	9.8	18.75	17.55	8.67	7.95	8.26	10.11
Bckdha	Bckdha	147.41	134.51	144.87	137.52	83.74	88.81	93.12	92.88	145.32	119.99	142.64	154.85	87.66	91.13	87.07	99.22
Ugt3a2	Ugt3a2	183.37	186.95	180.4	179.9	121.99	136.1	91.63	114.51	185.64	145.26	181.27	197.82	134.28	140.02	117.64	128.94
Aadat	Aadat	52.62	54.7	57.15	53.92	32.52	32.42	38.5	35.34	51.94	53.57	55.81	58.06	32.5	32.32	34.18	31.62
Mblac2	Mblac2	1.41	1.3	1.52	1.23	0.89	0.86	0.95	0.77	1.67	2.32	1.24	1.36	1.07	1.07	0.73	0.88
Adgrl2	Adgrl2	10.47	10.69	10.13	9.13	6.45	6.63	7.47	5.14	7.35	9.06	6.58	7.12	7.36	6.23	5.61	5.71
Pde9a	Pde9a	8.42	9.88	9.94	9.34	4.86	5.11	9.85	4.07	11.99	14.79	8.84	8.27	7.24	6.39	4.67	4.41
Rnf103	Rnf103	19.61	18.68	21.28	20.96	12.69	14.4	10.98	13.13	21.83	23.06	20.44	16.02	13.13	17.22	11.21	12.62
Abhd4	Abhd4	18.72	17.76	17.58	16.38	10.35	11.64	10.75	12.05	14.17	11.98	13.88	15.12	12.04	12.29	12.44	12.14
Abcb1a	Abcb1a	4.25	5.39	3.9	4.92	2.59	2.79	3.92	2.44	4.37	4.64	5.79	4.63	2.22	2.15	2.82	2.91
Rps6kl1	Rps6kl1	0.28	0.18	0.21	0.21	0.12	0.14	0.21	0.09	0.08	0.32	0.06	0.05	0.21	0.22	0.11	0.19
Dyx1c1	Dyx1c1	0.31	0.22	0.37	0.2	0.12	0.25	0.11	0.22	0.35	0.3	0.13	0.1	0.2	0.14	0.17	0.18
Ppp1r26	Ppp1r26	0.04	0.07	0.05	0.06	0.05	0.02	0.03	0.04	0.04	0.04	0.03	0.05	0.08	0.04	0.05	0.03
Lrrn4cl	Lrrn4cl	0.07	0.1	0.06	0.1	0.02	0.06	0.09	0.04	0.05	0.04	0.06	0.03	0.03	0.01	0.03	0.07
Ugt1a10	Ugt1a10	0.1	0.1	0.08	0.05	0.09	0.04	0.06	0.02	0.15	0.13	0.07	0.15	0.06	0.05	0.03	0.08
Ppox	Ppox	9.81	8.23	7.35	7.16	5.18	5.17	4.94	5.43	7.3	9.25	7.33	7.93	6.18	6.72	5.56	7.36
Sh3glb2	Sh3glb2	11.83	10.33	10.77	10.22	6.63	7.06	6.38	7.4	11.15	11.87	9.91	11.39	8.18	8.17	7.99	8.5
Slc17a3	Slc17a3	13.5	15.03	14.09	12.6	9.31	10.54	8.35	6.96	17.7	22.63	17.2	18.89	14.07	11.99	10.89	11.81
Taok3	Taok3	23.61	21.19	21.79	21.68	13.94	14.87	12.02	15.38	13.27	6.45	15.8	14.99	11.15	13.98	11.67	15.93
Ifit3	Ifit3	3.59	2.81	2.98	3.57	2.08	3.07	1.3	1.8	1.71	2.69	2.05	2.23	2.95	3.07	2.82	3.02
Arhgap12	Arhgap12	6.42	6.78	6.63	6.41	4.31	4.59	3.8	4.02	6.42	5.84	5.87	5.44	4.35	4.82	3.65	4.11
Aldh7a1	Aldh7a1	131.55	126.92	140.52	138.96	82.6	86.31	93.87	80	140.16	125.12	126.2	135.91	96.57	95.29	93.85	90.87
Ptgr2	Ptgr2	25.56	25.09	26.03	23.31	14.75	15.76	18.35	14.86	26.54	22.05	25.1	24.34	17.27	17.41	16.22	17.14
Cyp2c70	Cyp2c70	274.8	403.69	379.54	537.12	274.44	232.9	275.94	233.55	367.39	411.54	467.41	343.9	436.16	307.93	266.24	228.51
Adamtsl1	Adamtsl1	0.2	0.21	0.17	0.22	0.14	0.15	0.06	0.16	0.15	0.22	0.26	0.16	0.13	0.1	0.14	0.14
Rnf5	Rnf5	48.4	48.47	51.55	47.31	30.07	30.85	33.23	30.63	56.78	52.23	55.37	58.58	38.62	36.46	34.72	35.34
Slc35a1	Slc35a1	13.39	12.64	13.15	13.83	8.52	9.36	7.97	7.95	13.18	12.86	12.11	12.09	9.81	10.58	8.98	9.11
Inhba	Inhba	4.51	4.07	3.66	5.29	3.53	3.1	2.47	2.08	3.02	3.51	3.89	1.72	3.72	3.73	3.19	3.82
Rad23a	Rad23a	19.76	19.35	18.76	18.11	11.82	12.73	11.04	12.87	17.99	20.7	19.31	18.61	12.97	12.52	12.78	14.03
Eea1	Eea1	6.46	7.38	6.75	6.48	4.46	4.74	3.9	4.17	6.75	7.45	7.39	6.07	5.13	5.02	4.7	4.53
Ak3	Ak3	139.12	135.1	140.27	132.41	84.16	89.66	87.74	87.4	148.15	141.27	153.56	135.91	88.4	92.14	88.76	83.98
Cyc1	Cyc1	150.61	156.27	154.58	164.48	96.28	88.45	116.4	98.29	155.6	173.4	167.64	165.87	104.79	94.94	97.35	96.59
Pitrm1	Pitrm1	15.54	14.63	15.19	14.46	9.72	10.2	8.5	9.76	14.28	14.78	15.14	13.91	10.03	10.75	10.18	11.4
Bend7	Bend7	3.23	3.49	3.49	2.81	2.22	2.18	1.69	2.22	2.73	2.26	3.53	3.17	2.04	2.39	2.07	2.17
A930001C03Rik	A930001C03Rik	1.76	1.52	1.13	1.34	0.77	1.25	0.93	0.72	1.09	0.7	0.85	0.84	0.83	1.43	0.66	1.39
Pth1r	Pth1r	4.92	4.17	4.83	5.1	2.75	2.84	3.31	3.24	4.14	4.54	4.12	3.78	2.7	2.88	2.5	2.56
P2rx3	P2rx3	0.3	0.24	0.2	0.2	0.12	0.11	0.16	0.21	0.28	0.26	0.22	0.26	0.22	0.2	0.14	0.25
Bace1	Bace1	7.93	8.14	6.87	6.09	4.42	4.89	4.48	4.74	5.14	5.96	5.23	5.17	4.87	5.21	4.74	5.16
Klhl17	Klhl17	3.57	2.48	3.16	2.21	1.58	1.71	1.85	2.15	2.65	2.66	2.42	2.69	2.13	2.03	2.05	2.41
Zbtb20	Zbtb20	2.74	3.48	2.45	3.62	2.39	2.11	1.7	1.65	3.25	4.09	4.95	3.31	2.62	2.34	2.55	2.7
Pex3	Pex3	13.83	12.52	12.98	12.27	8.28	8.39	8.02	8.27	10.37	11.44	9.03	9.7	8.69	8.75	9.05	8.57
G630090E17Rik	G630090E17Rik	7.97	10.5	9.52	8.69	5.07	5.56	6.95	5.85	9.55	8.58	7.64	7.33	7.57	7.73	6.33	6.34
Cep112	Cep112	0.11	0.08	0.06	0.11	0.02	0.1	0.06	0.05	0.03	0.03	0.09	0.06	0.09	0.14	0.07	0.03
Tnk1	Tnk1	0.02	0.2	0.07	0.07	0.07	0.07	0.05	0.04	0.06	0.07	0.08	0.07	0.06	0.04	0.05	0.11
Gid4	Gid4	8.68	8.7	9.02	7.61	5.8	5.39	4.98	5.56	8.6	8.37	9.06	8.92	5.88	5.78	5.7	5.76
Dnase1l3	Dnase1l3	17.51	17.56	17.94	16.23	11.15	11.51	10.47	11.11	17.28	18.9	21.56	20.05	16.28	15.35	12.6	13.59
0610040B10Rik	0610040B10Rik	2.68	3.25	2.59	1.7	1.56	1.84	1.63	1.5	2.34	1.4	1.06	1.9	1.31	1.65	1.29	2.06
Timm44	Timm44	26.68	24.98	26.43	24.39	15.5	16.6	16.32	17.06	24.8	23.66	23.08	22.21	17.08	17.76	17.38	18.9
Dnajc4	Dnajc4	12.2	9.88	9.89	10.07	6.75	7.44	6.05	6.63	8.35	10.96	10.58	10.29	8.97	8	8.01	7.19
Thap4	Thap4	6.83	7.36	6.56	6.31	4	4.38	4.06	4.86	4.93	4.75	4.96	5.74	4.5	4.48	4.12	4.84
Tbc1d17	Tbc1d17	15.38	14.51	15.46	14.51	9.48	9.86	8.81	10.12	12.05	9.44	12.35	12.26	9.01	10.57	9.72	10.43
Rassf6	Rassf6	7.71	6.83	7.71	6.73	4.73	4.69	5.38	3.73	8.68	13.23	7.63	6.62	5.2	5.6	4.15	4.62
Lipt1	Lipt1	4.25	4.14	4	3.14	2.23	2.7	2.81	2.19	3.71	5.17	3.71	3.28	2.4	2.69	2.1	2.47
Sos1	Sos1	4.52	4.88	4.64	4.66	3.13	2.97	2.55	3.31	4.55	4.31	6.38	4.46	3.38	3.35	3.12	2.82
Arl5a	Arl5a	19.99	22.65	21.25	20.67	13.44	14.4	13.69	12.57	22.78	25.56	22	22.09	24.89	15.83	15.37	15.74
Pmf1	Pmf1	13.22	12.96	11.86	13.14	8.49	8.04	6.92	9.3	10.95	11.78	12.53	11.6	9.5	9.38	8.26	10.04
Cyp2d26	Cyp2d26	592.44	570.57	571.89	505.26	360.55	384.54	351.12	337.34	556.54	602.99	646.68	594.05	383.1	385.89	399.72	450.88
Adi1	Adi1	46.31	45.99	51.12	43.45	30.56	36.28	24.86	27.89	55.43	47.1	53.85	49.5	35.55	39.31	33.07	37.46
2310067B10Rik	2310067B10Rik	12.91	11.84	12.94	11.25	8.11	7.99	7.25	7.97	10.63	10.92	11.54	11.23	8.84	8.7	8.19	9.26
Tmem51os1	Tmem51os1	0.04	0.05	0.07	0.09	0.02	0.05	0.07	0.02	0.04	0.08	0.01	0.06	0.11	0.06	0.08	0.06
Cers2	Cers2	140.35	148.06	144.53	143.12	90.34	89.42	101.02	87.9	162.71	210.19	182.48	163.85	121.63	110.33	106.73	98.75
Trim6	Trim6	1	0.72	0.48	0.58	0.55	0.42	0.47	0.34	0.31	0.31	0.32	0.31	0.32	0.44	0.35	0.43
Zfp946	Zfp946	4.7	4.59	4.98	4.94	2.72	3.42	3.2	2.96	4.68	4.53	3.8	4.34	3.35	3.52	3.1	3.24
Hemk1	Hemk1	8.97	8.2	8.79	8.85	5.36	5.72	5.89	5.32	8.29	10.24	8.71	7.73	7.62	6.25	6.28	5.97
Cldn12	Cldn12	22.72	23.51	24.32	22.83	15.18	16.42	14.91	13.31	23.38	23.17	22.67	22.83	16.59	16.99	14.82	15.04
Dact1	Dact1	0.5	0.35	0.41	0.41	0.24	0.33	0.25	0.25	0.47	0.45	0.61	0.57	0.45	0.28	0.44	0.37
Ss18l1	Ss18l1	1.39	1.6	1.27	1.14	0.84	1.08	0.7	0.84	1.18	1.34	1.49	1.36	0.8	0.98	0.85	0.74
Ndufa9	Ndufa9	87.54	91.31	91.29	98.61	56.01	56.25	62.8	61.22	88.89	84.33	88.29	85.33	59.19	57.02	54.72	58.19
Abca8b	Abca8b	14.69	16.82	15.58	16.47	10.6	11.66	7.85	10.63	13.22	10.66	13.36	10.96	10.97	13.53	10.71	13.1
Eif4a2	Eif4a2	65.55	64.72	72.11	54.91	39.85	42.93	37.19	44.97	63.72	49.2	54.94	60.69	36.14	43.34	42.8	46.8
Pop1	Pop1	1.91	1.56	1.52	1.7	1.09	0.9	1.18	1.12	1.25	1.76	1.45	1.29	1.07	1.22	1.02	1.16
Tmem243	Tmem243	32.74	35.5	36.51	34.37	21.63	25.41	20.17	22.03	38.17	32.03	33.78	38.52	25.15	27.17	25.22	26.11
Cyp2c39	Cyp2c39	588.5	578.97	593.12	551.37	347.26	347.64	389.78	398.72	482.77	384.9	557.71	581.3	295.32	304.69	326.59	284.74
Mettl7b	Mettl7b	386.48	365.11	364.24	349.31	248.88	253.43	214.96	222.81	471.25	561.11	503.24	504.28	317.55	295.28	289.92	259.42
Fgd1	Fgd1	0.62	0.7	0.66	0.56	0.51	0.42	0.33	0.37	0.33	0.42	0.29	0.31	0.46	0.41	0.38	0.33
Csgalnact1	Csgalnact1	0.42	0.37	0.3	0.28	0.2	0.21	0.16	0.31	0.34	0.24	0.23	0.23	0.22	0.3	0.22	0.22
Homer2	Homer2	3.43	3.63	3.82	3.41	2.38	2.08	3.08	1.64	4.99	5.45	6.21	5.57	2.82	1.59	2.5	1.75
Ing2	Ing2	3.14	3.1	3.11	2.82	2.15	1.85	1.83	1.99	2.58	2.26	2.39	2.55	2.3	2.44	1.85	2.37
Stbd1	Stbd1	42.82	48.23	47.87	44.34	30.4	35	25.36	27.02	51.82	24.81	47.58	47.9	28.79	30.89	28.31	35.98
Eif4ebp2	Eif4ebp2	61.45	62.84	63.69	57.44	41.47	42.07	36.28	37.94	58.37	52.38	77.1	61.75	42.87	45.72	40.91	42.73
Mttp	Mttp	82.97	83.18	74.26	75.86	53.82	52.23	52.37	44.89	75.7	77.75	80.66	73.04	55.19	55.11	51.79	52.08
3110039I08Rik	3110039I08Rik	0.12	0.16	0.07	0.07	0.07	0.06	0.07	0.07	0.11	0.09	0.05	0.04	0.07	0.08	0.07	0.08
Zfp423	Zfp423	0.05	0.13	0.05	0.05	0.04	0.07	0.04	0.03	0.04	0.03	0.03	0.06	0.03	0.07	0.07	0.04
Slc39a4	Slc39a4	19.33	21.61	18.29	26.32	14.72	13.03	15.13	12.13	21.94	23.15	22.32	20.56	15.33	14.27	14.48	16.62
Ndufaf6	Ndufaf6	7.38	7.67	8.35	9.3	5.3	4.87	4.92	5.94	10.5	8.89	11.05	11.52	6.35	6.74	5	5.33
Ngef	Ngef	12.22	10.54	13.46	12.46	6.98	8.59	6.99	8.75	18.53	15.07	22.97	19.37	9.55	7.3	7.63	9.04
Tmem9	Tmem9	11.12	10.29	11.44	11.19	6.64	8.17	6.55	6.97	10.42	9.14	10.72	10.69	8.12	7.44	7.48	7.68
Fam83g	Fam83g	0.82	0.8	0.63	0.61	0.47	0.44	0.45	0.48	0.45	0.5	0.59	0.61	0.29	0.45	0.25	0.46
Cd36	Cd36	30.38	31.67	29.12	30.3	20.09	20.3	19.73	18.05	13.45	22.92	23.24	25.34	18.42	19.53	15.35	17.73
Tapt1	Tapt1	28.81	30.93	28.6	30.99	19.29	21.46	14.22	21.83	25.16	15.76	25.61	23.26	19.49	23.62	18.46	20.27
Fbxo17	Fbxo17	0.69	0.57	0.56	0.51	0.43	0.4	0.42	0.25	0.87	0.67	0.79	0.77	0.39	0.55	0.51	0.44
Zfp277	Zfp277	5.27	5.77	6.24	5.18	3.67	4	2.73	4.06	4.19	3.54	3.98	4.11	3.61	3.64	3.44	3.83
Wwp1	Wwp1	15.59	16.11	15.47	14.52	9.95	11.25	9.31	9.22	14.49	14.62	15.56	13.48	12	10.73	10.55	10.38
Aasdhppt	Aasdhppt	8.55	8.56	8.47	8.08	5.1	5.39	5.67	5.52	7.95	7.81	5.87	6.85	5.16	5.93	5.41	4.73
Ogfod3	Ogfod3	11.57	10.65	11.2	10.65	6.76	7.03	7.46	7.14	11.28	9.38	10.39	11.84	7.61	8.32	7.26	7.12
Tmem183a	Tmem183a	32.1	33.87	33.57	33.31	21.67	21.62	20.13	22.18	35.19	28.21	36.15	34.28	22.96	24.27	21.42	21.18
Camkmt	Camkmt	1.2	1.07	0.92	1.14	0.52	0.92	0.73	0.62	0.95	0.93	0.65	0.87	0.9	0.91	0.91	0.88
Necab1	Necab1	6.62	6.07	7.83	6.84	4.3	5.42	3.52	4.39	7.1	6.8	5.8	5.28	5.8	5.65	4.97	4.73
Slc25a16	Slc25a16	22.41	23.8	23.54	21.18	13.9	15.32	15.39	13.99	22.64	23.17	23.77	22.24	16.27	17.57	16.33	15.2
Gstz1	Gstz1	338.86	341.84	368.02	341.01	221.38	230.24	230.32	213.77	361.17	362.62	377.07	380.62	249.59	235.13	241.86	250.18
Pde4b	Pde4b	3.98	4.3	4.12	5.24	3.16	2.47	2.89	2.85	4.1	5.31	4.66	4.43	4.24	3.65	3.99	3.32
Ghitm	Ghitm	93.11	95.58	94.67	93.67	59.36	65.41	58.9	59.36	94.18	83.21	88.33	93.38	66.27	72.09	62.45	67.31
Pdcd2	Pdcd2	10.13	13.04	11.8	11.42	6.83	6.98	8.38	7.72	10.25	10	9.47	10.14	7.1	8.2	7.76	6.74
Gldc	Gldc	52.39	52.3	44.23	47.66	29.05	27.88	39.48	30.38	40.72	35.42	40.18	40.32	29.38	35.57	32.56	38.48
Nyap1	Nyap1	0.11	0.05	0.1	0.05	0.03	0.05	0.03	0.09	0.02	0.03	0.04	0.06	0.04	0.04	0.07	0.12
Ndufa5	Ndufa5	60.3	70.45	67.97	65.42	39.76	38.52	48.01	44.13	65.17	62.75	68.72	70.61	44.17	44.4	39.45	37.28
Uqcrfs1	Uqcrfs1	130.95	137.05	131.37	133.73	82.03	79.54	98.36	84.07	131.91	129.93	134.62	127.63	83.8	79.67	80.69	76.8
L3hypdh	L3hypdh	13.95	12.26	14.07	12.44	8.58	8.18	10.01	7.26	13.06	14.35	13.46	15.12	8.85	8.93	8.65	10.03
Vegfb	Vegfb	5.7	6.7	5.81	5.57	4.2	4.07	3.43	3.65	7.53	7.92	10.06	8.9	5.33	6.23	4.25	4.43
Gcgr	Gcgr	116.78	106.18	110.39	97.1	65.79	76.4	70.26	65.42	108.14	105.22	104.13	119.39	79.65	84.48	85.53	89.75
Scly	Scly	46.2	43.38	45.21	43.01	28.21	30.49	31.07	25.04	45.74	49.89	41.62	39.66	38.02	38.58	32.72	34.78
Sel1l3	Sel1l3	10.92	11.72	10	9.88	6.87	7.58	7.7	5.31	12.31	9.74	11.03	11.4	7.74	8.8	5.45	6.88
B4galnt3	B4galnt3	0.45	0.37	0.68	0.42	0.24	0.29	0.44	0.27	0.53	0.44	0.42	0.45	0.37	0.33	0.32	0.23
Tmem116	Tmem116	0.15	0.11	0.14	0.08	0.09	0.03	0.16	0.03	0.09	0.06	0.05	0.04	0.08	0.07	0.13	0.04
Tinagl1	Tinagl1	10.8	10.83	10.84	11.48	7.21	6.81	6.89	7.48	9.92	11.81	12.89	10.8	8.9	7.22	6.34	7.4
Pcyt2	Pcyt2	170.53	148.36	156.33	144.82	97.05	103.43	108.83	91.25	186.01	191.74	178.09	178.4	118.41	119.77	117.29	113.13
1700019G17Rik	1700019G17Rik	1.15	1.25	1.37	1.09	0.55	0.7	1.11	0.78	1.45	1.9	1.42	1.41	1.14	1.21	1.03	0.9
Tm2d1	Tm2d1	10.79	11.24	10.29	9.8	6.12	7.22	6.52	7.36	9.08	8.55	8.38	8.69	6.88	7.53	5.99	5.91
Slc17a2	Slc17a2	58.63	69.41	60.22	61.04	39.14	46.08	37.62	38.31	67.27	61.18	67.95	70.07	42.14	44.53	42.6	45.18
1810034E14Rik	1810034E14Rik	2.41	2.5	2.69	2.64	1.53	1.65	1.95	1.49	2.61	2.19	2.18	1.86	1.69	2.11	1.12	1.53
Slc26a1	Slc26a1	63.51	54.98	66.41	61.27	43.43	44	37.98	33.75	79.41	89.36	76.44	79.53	56.4	50.13	48.43	47.04
H2afv	H2afv	14.05	14.66	15.28	15.2	9.73	10.3	7.54	10.7	14.77	11.5	15.35	14.53	11.33	12.95	9.25	11.99
Ago4	Ago4	1.24	1.14	1.09	1.06	0.68	0.85	0.66	0.74	0.69	0.63	0.85	0.74	0.78	0.92	0.62	0.99
Gbp7	Gbp7	7.62	5.06	6.69	8.05	4.87	5.29	2.99	4.59	4.12	4.19	4.57	4.35	6.63	6.88	7.04	7.19
Tfam	Tfam	14.86	13.27	14.29	11.97	8.08	9.37	9.73	8.01	11.26	11.7	9.93	10.68	8.89	9.27	9.12	9.05
Ccdc166	Ccdc166	1.14	1.32	1.29	1.01	0.85	0.72	1.02	0.49	0.96	1.07	1.06	0.94	0.94	1.21	0.75	0.72
Atp5c1	Atp5c1	125.31	129.97	132.65	137.55	81.16	79.68	94.23	84.97	131.6	120.05	127.31	129.94	85.61	86.89	84.02	79.91
Sirt4	Sirt4	5.76	5.24	5.33	5.65	3.56	3.69	3.38	3.6	5.58	4.08	5.35	5.34	3.87	4.16	4.02	4.38
9430038I01Rik	9430038I01Rik	5.98	5.46	5.63	5.74	3.7	4.37	2.84	3.86	5.86	5.35	5.8	4.56	4.16	4.81	3.58	4.15
Atg10	Atg10	1.9	2.11	1.95	1.93	1.42	1.36	0.98	1.35	1.98	1.99	2.08	1.9	1.36	1.48	1.54	1.23
Ppa2	Ppa2	26.34	27.93	27.94	27.26	16.69	17.93	18.32	17.96	27.45	27.08	23.45	24.53	19.8	21.69	19.37	20.02
Tead3	Tead3	4.03	4.05	3.69	3.19	2.36	2.69	2.04	2.6	2.78	3.39	3.35	3.06	2.79	2.23	2.83	2.57
Foxo4	Foxo4	11.53	11.68	11.45	10.94	7.49	7.4	6.89	7.77	11.6	8.95	11.66	12.41	7.55	7.69	7.02	7.75
Dip2c	Dip2c	3.9	3.85	3.89	3.08	2.4	2.81	1.95	2.38	3.12	3.63	3.94	3.22	2.57	2.42	2.96	2.6
Arhgef40	Arhgef40	6.31	5.59	5.82	4.45	3.41	3.88	3.3	3.78	4.45	4.79	4.46	4.9	3.48	3.68	4.21	4.44
Guca1a	Guca1a	3.13	3.03	2.87	3.96	1.7	2.41	1.9	2.41	4.05	3.63	3.37	3.53	2.95	3.25	2.52	2.3
Zc3h12c	Zc3h12c	1.62	1.8	1.7	1.56	1.31	1.08	0.9	1.04	1.42	1.58	2.1	1.47	1.43	1.29	1.21	1.41
Fam208a	Fam208a	4.7	4.5	4.78	4.44	2.91	3.27	2.57	3.19	4.37	4.69	4.19	3.83	3.7	3.44	3.23	3.72
Fzd8	Fzd8	5.75	4.43	4.56	4.17	2.65	2.97	4.72	1.92	4.34	5.5	6.9	4.31	3.67	3.3	3.01	2.49
Hykk	Hykk	27.25	23.77	23.9	24.04	16.87	19.78	10.19	17.32	25.99	16.05	25.92	17.84	16.62	23.15	14.67	23.93
Ssbp3	Ssbp3	14.69	15.47	16.01	13.19	9.06	10.29	9.93	9.21	13.42	15.51	13.21	12.59	10.13	9.86	9.24	9.65
Tecr	Tecr	154.87	149.47	147.64	136.34	99.93	94.95	91.83	94.78	165.01	161.84	164.93	174.04	119.39	116.1	100.33	100.36
Hgfac	Hgfac	131.66	103.12	108.79	106.61	79.23	85.01	57.84	69.85	111.16	114.39	137.01	120.03	89.7	81.85	82.26	83.86
Glt28d2	Glt28d2	1.6	2.15	2.11	1.88	1.16	1.44	0.93	1.49	1.48	0.75	1.26	1.56	1.16	1.94	1.22	1.92
Ggnbp1	Ggnbp1	3.64	2.94	3.39	2.78	1.72	1.91	2.97	1.67	4.01	3.91	3.3	3.84	2.44	2.18	2.37	3.28
Ndufs1	Ndufs1	51.29	53.17	50.55	50.84	31.2	32.67	36.73	32.92	49.43	53.75	49.62	48.22	34.25	33.75	32.43	32.91
Slc27a6	Slc27a6	0.35	0.26	0.3	0.2	0.2	0.25	0.09	0.18	0.21	0.4	0.33	0.26	0.26	0.46	0.2	0.24
Gm6981	Gm6981	0.23	0.36	0.35	0.17	0.25	0.12	0.16	0.19	0.25	0.25	0.47	0.34	0.06	0.19	0.22	0.27
Alg10b	Alg10b	7.83	8.49	8.19	7.26	5.22	5.47	5.14	4.78	6.51	6.71	7.51	6.07	5.92	5.81	5.54	5.78
Slc22a4	Slc22a4	1.57	1.87	1.89	1.36	1.03	0.94	1.3	1.07	1.9	1.5	1.66	2.21	0.98	1.49	0.88	1.14
Tceal1	Tceal1	1.31	1	1.38	1.18	0.88	0.83	0.64	0.81	0.66	0.66	0.64	0.53	0.74	0.93	0.78	0.74
Tex264	Tex264	44.41	41.81	48.89	40.49	27.61	29.39	27	29.98	45.7	40.21	44.58	53.19	30.83	30.89	31.2	30.63
Dynlt3	Dynlt3	24.57	23.26	25.62	25.56	15.93	17.65	13.98	16.72	26.23	24.6	22.84	23	18.85	22.11	16.91	16.95
E130311K13Rik	E130311K13Rik	3.86	3.65	4.23	3.63	2.34	2.9	2.1	2.64	2.84	4.24	1.93	2.64	3.36	4.12	2.87	3.93
Igsf5	Igsf5	11.85	12.24	11.68	12.37	7.52	8.73	8.14	6.87	12.44	10.54	12.23	12.9	9.07	8.6	7.62	8.07
Slc46a1	Slc46a1	23.73	21.99	23.59	21.7	15.06	16.65	12.73	14.66	25.65	22.26	22.14	27.34	18.73	18.25	17.09	16.15
Lsm10	Lsm10	9.25	8.53	9.12	8.47	5.03	6.53	5.02	6.39	9.28	7.1	9.75	11.44	6.42	7.33	5.38	7.1
Wbp1l	Wbp1l	60.76	63.51	58.4	56.31	38.12	36.35	30.08	50.78	59.31	38.39	65.6	68.51	35.63	40.44	41.04	46.1
Serf1	Serf1	5.39	6.96	7.7	5.68	4.55	4.26	3.19	4.73	6.72	6.33	7.23	6.23	5.78	5.56	4.36	4.94
Sucla2	Sucla2	65.94	68.43	66.3	70.59	41.23	45.22	48.6	41.35	68.97	67.8	66.28	71.78	45.98	49.28	42.56	41.48
Mirlet7d	Mirlet7d	0.09	1.94	1.35	0.77	0.48	0.58	0.38	1.26	1.35	1.55	1.16	1.26	1.35	1.06	0.67	1.06
Mtm1	Mtm1	4.17	4.38	3.75	3.39	2.43	2.96	2.12	2.7	3.96	2.87	3.39	3.62	2.95	3.24	2.72	3.58
Dapk2	Dapk2	6.36	7.15	5.63	6.47	3.43	3.38	7.2	2.66	5.33	6.89	6.22	5.13	3.84	4.47	2.76	3.96
Trim68	Trim68	2.7	2.22	2.42	2.2	1.66	1.92	1.37	1.26	1.73	1.89	1.29	1.55	1.7	2.22	1.62	1.8
Tox	Tox	4.59	3.39	5.07	3.08	3.25	2.47	1.88	2.9	2.01	4.66	2.2	2.2	2.54	2.5	3.16	2.75
Fuz	Fuz	4.84	4.35	4.16	4.16	3.08	2.72	2.52	3.08	4.5	4.95	4.01	4.36	3.66	4.02	3.83	3.86
Ebp	Ebp	115.12	117.98	127.59	120.71	75.49	73.69	87.55	76.76	138.41	132.99	124.13	130.84	96.82	97.22	79.95	74.39
Pts	Pts	25.17	24.73	26.27	24.16	16.2	17.75	14.19	17.21	26.49	20.56	24.44	24.24	18.38	20.69	17.59	19.69
Osgepl1	Osgepl1	8.99	9.93	9.64	9.51	5.93	6.55	6.01	6.31	8.83	8.99	8.34	8.62	6.5	7.23	6.59	6.23
Aaed1	Aaed1	34.31	36.72	36.33	35.26	21.75	24.8	23.97	22.42	30.3	23.75	29.86	33.55	18.75	22.09	22.7	21.39
Lactb	Lactb	16.24	18.59	17.62	15.99	10.62	11.93	11.14	10.91	21.79	21.04	21.42	21.03	12.74	13.67	12.26	11.97
Rora	Rora	6	6.59	5.82	5.65	4.05	4.58	3.52	3.53	5.67	4.97	7.09	5.39	4.12	4.37	3.75	4.39
Serhl	Serhl	17.71	16.48	17.93	16.54	10.87	11	11.85	11.04	16.89	15.55	14.22	16.84	10.41	11.63	10.99	12.05
Tcf23	Tcf23	0.03	0.13	0.03	0.04	0.04	0.05	0.02	0.04	0.01	0.02	0.01	0.02	0.02	0.02	0.03	0.04
Nudt17	Nudt17	0.1	0.13	0.13	0.1	0.13	0.09	0.06	0.02	0.1	0.15	0.04	0.08	0.05	0.03	0.13	0.05
Kptn	Kptn	8.45	8.81	8.32	9.21	5.98	5.45	5.19	6.07	8.05	10.08	8.32	8.34	7.47	7.31	6.22	6.84
Dnajc30	Dnajc30	22.21	18.64	20.24	17.07	12.2	11.97	14.51	12.31	17.43	20.83	16.83	16.26	14.22	13.49	14.53	13.25
Rundc3a	Rundc3a	0.34	0.22	0.26	0.36	0.13	0.26	0.2	0.18	0.23	0.36	0.24	0.28	0.18	0.17	0.23	0.31
Tk2	Tk2	9.32	8.79	9.99	8.32	5.57	6.13	6.06	6.01	7.67	7.55	6.76	7.67	6.52	7.08	6.4	6.64
Neo1	Neo1	3.25	3.56	3.46	2.66	2.16	2.34	2	1.94	2.76	3.32	2.83	2.79	2.21	2.03	2.09	1.99
Coq9	Coq9	57.95	56.16	59.36	55.95	37.15	38.78	37.77	36.07	56.49	55.58	60.18	62.55	39.66	37.4	39.18	38.23
Cnbp	Cnbp	89.04	99.1	102.23	100.98	58.68	66.24	61.67	68.9	92.34	96.61	87.35	92.42	68.56	73.09	68.19	68.24
Larp1b	Larp1b	32.33	37.48	36.38	32.53	21.65	22.82	25.39	20.73	39.93	38.85	39.57	38.93	24.26	24.97	23.84	22.45
Myl9	Myl9	3.1	6.22	3.51	4.32	2.65	2.73	2.07	3.75	2.53	3.16	2.58	2.85	3.43	3.5	3.73	4.09
Shprh	Shprh	2.91	2.88	2.58	2.5	1.9	1.89	1.69	1.62	2.19	2.01	2.09	1.78	1.82	2.16	1.92	2.01
Hbs1l	Hbs1l	15.19	15.79	16.89	14.7	9.32	9.78	11.51	10.26	14.82	13.45	15.59	16.69	10.28	10.72	10.77	10.16
Acadl	Acadl	155.31	138.98	137.95	122.01	88.61	96.1	90.68	86.65	129.85	120.3	131.93	129.1	84.51	83.61	90.86	98.98
Slc39a8	Slc39a8	9.79	9.74	10.44	10.35	6.21	7.25	6.48	6.4	8.04	7.75	7.71	8.22	7.17	8.79	6.86	7.34
Trpm6	Trpm6	0.19	0.21	0.22	0.39	0.15	0.17	0.23	0.11	0.16	0.07	0.08	0.09	0.09	0.21	0.17	0.12
Hsd17b7	Hsd17b7	8.52	6.74	6.95	6.22	5.14	5.01	4.17	4.27	11.11	16.88	9.12	8.57	7.52	8.67	6.5	6.05
Oat	Oat	575.5	455.4	711.36	527.18	352.38	354.83	393.92	383.46	694.41	508.54	682.84	734.84	372.72	306.51	403.16	373.66
Ghdc	Ghdc	8.91	7.3	8.19	8.48	5.29	5.38	5.55	5.3	8.9	7.73	7.71	7.98	5.97	6.64	5.56	6.22
Hepacam2	Hepacam2	0.11	0.08	0.07	0.29	0.05	0.11	0.06	0.14	0.08	0.06	0.12	0.07	0.05	0.15	0.01	0.12
Elovl2	Elovl2	163.14	174.62	152.92	129.51	100.82	124.88	90.46	89.94	168.5	134.53	134.1	158.76	116.84	131.31	102.88	105.98
Map2k5	Map2k5	9.49	9.7	9.7	8.51	6.22	5.84	6.03	6.4	8.58	6.96	8.85	8.84	6.83	6.2	5.69	5.95
Dbil5	Dbil5	0.36	0.19	0.59	0.31	0.12	0.27	0.22	0.34	0.48	0.31	0.36	0.41	0.15	0.22	0.2	0.34
Mir1894	Mir1894	0.86	0.86	0.86	0.61	0.37	0.12	0.74	0.86	0.37	1.35	0.74	0.61	0.12	0.86	2.09	0.98
Rab40b	Rab40b	0.1	0.03	0.12	0.04	0.02	0.08	0.03	0.06	0.05	0.03	0.06	0.02	0.08	0.05	0.06	0.03
Rnf167	Rnf167	33.05	29.39	32.55	29.56	19.71	21.35	18.77	21.78	27.1	22.25	29.83	26.75	22.48	24.84	20.36	24.34
Tmem45a	Tmem45a	0.51	0.63	0.59	0.68	0.44	0.4	0.26	0.48	0.58	0.67	0.59	0.48	0.54	0.58	0.41	0.48
Nmnat3	Nmnat3	4.61	3.9	4.54	3.86	2.38	3.15	2.9	2.66	4.14	4.13	4.13	3.32	2.87	3.17	2.95	3.31
Prrg2	Prrg2	19.04	18.01	18.45	18.45	11.91	11.86	12.09	12.66	20.92	19.18	18.51	23.19	14.28	13.73	13.43	13.65
Bahcc1	Bahcc1	1.56	1.68	1.47	1.34	1.09	0.98	1.08	0.82	1.16	1.31	1.4	1.32	1	1.1	0.82	0.93
5730480H06Rik	5730480H06Rik	0.68	0.58	0.61	0.37	0.26	0.38	0.48	0.35	0.53	0.57	0.38	0.49	0.36	0.39	0.37	0.44
Mia2	Mia2	46.88	40.81	48.29	44.57	31.64	29.19	27.76	29.92	44.6	34.04	39.17	39.49	30.43	33.82	32.8	33.86
Lzts3	Lzts3	11.54	10.14	11.89	9.65	6.77	6.3	9.1	6.2	11.45	14.95	13.17	13.09	7.88	6.51	7.3	7.02
Impa1	Impa1	24.43	25.42	26.77	26.18	16.83	17.88	16.45	16.33	28.63	27.02	26.6	26.28	19.56	22.03	18.43	18.1
Caln1	Caln1	1.01	0.83	0.8	0.65	0.61	0.69	0.5	0.36	0.81	1.02	0.72	0.99	0.63	0.33	0.71	0.45
Pgm2	Pgm2	116.38	107.53	117.71	104.04	72.84	73.92	77.5	68.35	118.59	110.98	112.88	117.07	76.98	78.67	75.95	82.32
Itih5	Itih5	1.83	1.86	1.75	1.52	0.98	1.23	1.25	1.11	1.12	1.58	1.16	1.14	1.22	1	0.99	1.03
Mthfd1	Mthfd1	80.77	73.09	82.77	81.13	49.91	50.86	56.58	51.3	81.15	94.75	83.9	79.2	58.51	58.02	55.24	51.32
Aamdc	Aamdc	10.88	11.82	13.39	12.27	7.74	8.76	7.26	8	12.86	9.94	11.8	13.72	7.62	9.82	7.86	8.74
Nme3	Nme3	17.88	14.07	17.92	16.59	10.06	11.24	10.58	11.77	16.64	17.7	16.02	15.56	11.63	14.33	12.39	12.42
Htatip2	Htatip2	28.4	25.57	25.96	25.86	14.88	15.19	23.15	16.27	24.63	18.67	20.2	22.94	15.15	20.39	15.99	16.44
Fut10	Fut10	0.76	0.79	1	0.86	0.65	0.57	0.44	0.58	0.75	0.78	0.61	0.57	0.67	0.68	0.62	0.6
Aifm1	Aifm1	49.42	51.08	51.9	52.99	32.95	33.15	35.96	32.87	51.77	51.94	51.04	46.07	35.53	36.81	35.49	35.22
Nmnat1	Nmnat1	11.5	12.11	11.46	10.93	6.53	7.47	9.01	7.21	10.89	12.03	11.67	12.56	9.37	6.65	8.12	6.58
Pank3	Pank3	10.28	9.37	9.36	8.64	6.59	6.91	5.05	6.19	10.26	9.87	10.87	9.02	7.48	7.07	6.87	6.62
Slc25a17	Slc25a17	22.02	25.78	23.87	22.91	14.32	16.05	15.36	16.44	21.13	24.51	18.36	19.02	18.17	16.96	15.6	14.93
Atf5	Atf5	233.15	177.62	188.76	164.21	132.67	142.68	119.26	107.56	159.11	117.78	108.21	161.47	146.71	153.45	147.54	153.41
Slc5a1	Slc5a1	0.37	0.42	0.3	0.37	0.24	0.24	0.3	0.18	0.5	0.41	0.29	0.42	0.27	0.26	0.19	0.22
BC021891	BC021891	1.99	1.6	1.79	1.43	1.19	1	1.3	0.99	1.45	0.98	1.61	1.35	0.89	1.35	0.9	1.12
Daam2	Daam2	0.5	0.44	0.57	0.39	0.34	0.3	0.29	0.32	0.39	0.46	0.43	0.42	0.37	0.26	0.33	0.25
Ndufv1	Ndufv1	95.52	97.67	94.01	97.1	61.36	56.37	72.33	62.77	93.56	98.21	95.29	97.43	63.26	60.19	60.36	60.74
Fxyd3	Fxyd3	0.57	0.57	0.55	0.62	0.3	0.2	0.49	0.53	0.3	0.62	0.47	0.8	0.26	0.47	0.36	0.36
Depdc7	Depdc7	17.18	16.94	16.78	17.18	12.45	11.8	11.26	9.3	16.47	17.1	17.71	14.96	11.37	12.48	10.87	9
Amigo1	Amigo1	2.94	3.37	2.9	2.73	2.02	1.87	1.97	2	2.17	2.15	2.18	2.66	1.8	1.48	1.83	1.6
Shroom1	Shroom1	10.41	9.59	10.04	10.35	6.43	5.59	8.5	6.07	10.87	14.78	10.79	10.25	7.54	6.66	8.04	7.11
Dram2	Dram2	31.02	29.51	28.24	26.37	18.36	21.25	17.02	19.19	23.05	20	19.9	22.64	18.99	21.06	20.18	19.65
Gm4951	Gm4951	35.44	34.63	35.51	36.94	25.1	30.33	15.77	22.65	38.54	26.75	32.47	31.45	31.39	33.47	27.31	32.31
1700003E16Rik	1700003E16Rik	0.1	0.05	0.17	0.09	0.06	0.07	0.06	0.08	0.15	0.09	0.05	0.18	0.05	0.08	0.09	0.11
Pi4k2b	Pi4k2b	9.43	9.48	9.47	9.03	6.24	6.36	5.42	6.62	9.46	9.62	10.16	10.26	6.49	7.12	6.66	6.05
Tarsl2	Tarsl2	5.2	5.59	5.74	4.86	3.13	3.76	3.91	3.29	5.22	4.79	5.24	4.5	3.02	3.58	3.71	3.4
S100a10	S100a10	95.66	81.81	85.96	89.13	51.26	57.93	59.64	63.41	60.41	49.03	37.83	62.52	60.43	78.95	53.12	56.58
Mfsd8	Mfsd8	3.19	3.62	3.65	3.05	2.22	2.42	2.13	2.13	3.3	3.54	2.99	3.12	2.45	2.72	2.35	2.47
9330151L19Rik	9330151L19Rik	1.51	1.59	1.4	1.42	1.02	0.98	0.92	0.98	1.73	1.3	2.03	1.72	1.3	1.22	1.11	1.23
A230050P20Rik	A230050P20Rik	21.56	16.58	15.03	16.19	10.76	13.08	12.78	9.08	15.47	15.34	13.58	14.77	14.76	14.78	14.17	16.92
Ldlrad4	Ldlrad4	3.52	3.68	2.79	3.56	1.89	2.45	2.51	2.08	3.04	3.03	3.3	2.86	2.92	2.9	3.68	3.11
Mut	Mut	54.97	57.11	58	55.12	36.35	37.54	38.69	35.84	57.82	55.02	56.35	54.33	40.07	40.97	38.54	40.08
Epb4.1l5	Epb4.1l5	5.11	5.35	4.91	4.94	3.51	3.5	3.01	3.37	6.57	6.18	6.08	6.42	4	3.52	3.37	3.24
Mettl8	Mettl8	5.7	4.68	5.17	4.76	3.46	3.51	3.15	3.27	5.58	4.9	4.63	5.13	3.72	3.84	3.52	3.8
Slc20a2	Slc20a2	29.84	28.23	30.5	26.39	18.13	20.03	20.99	16.66	23.64	25.96	25.16	22.86	19.69	19.45	19.9	20.03
Cfhr1	Cfhr1	67.4	73.53	83.48	77.47	47.88	54.76	44.9	51.55	83.02	64.38	75.74	76.83	54.73	59.68	50.76	46.1
2010315B03Rik	2010315B03Rik	5.59	4.63	5.87	5.03	3.33	3.72	3.76	3.12	5.69	6.25	4.12	3.96	3.6	4.03	3.27	3.38
Fam122b	Fam122b	0.95	0.93	1.01	0.87	0.68	0.65	0.47	0.68	0.65	0.62	0.74	0.63	0.63	0.85	0.6	0.74
Gm7030	Gm7030	0.46	0.41	0.44	0.66	0.45	0.33	0.3	0.22	0.56	0.58	0.56	0.44	0.3	0.35	0.38	0.62
C1d	C1d	12.61	12.24	12.72	12.98	8.31	9.18	7.46	8.41	11.74	10.61	10.12	10.6	8.78	10.57	8.88	9.08
Cept1	Cept1	27.6	28.34	25.56	26.48	17.41	19.57	16.65	17.64	23.94	21.28	22.91	24.27	20.35	22.19	18.1	19.19
Dll1	Dll1	2.03	1.76	1.62	1.68	1	0.88	1.75	1.05	1.18	2	1.83	1.95	1.14	0.78	0.95	1
Farp2	Farp2	7.65	6.98	7.49	6.93	4.57	4.99	4.67	4.95	7.34	6.87	8.05	7.65	4.7	4.5	4.8	4.7
Lurap1	Lurap1	0.18	0.16	0.07	0.12	0.09	0.1	0.11	0.05	0.02	0.16	0.14	0.14	0.17	0.17	0.15	0.13
Soat2	Soat2	22.86	25.21	25.89	22.92	14.81	16.03	16.53	16.61	20.89	18.04	20.55	18.31	13.64	15.64	14.5	18.24
Neil1	Neil1	4	3.52	4.01	3.49	2.34	2.58	2.18	2.82	2.99	3.57	2.85	2.74	2.82	2.43	2.78	3.06
9030617O03Rik	9030617O03Rik	14.89	14.29	13.82	14.53	8.53	10.53	9.29	9.65	14.64	13.93	14.47	15.43	10	11.12	9.16	10.42
Perp	Perp	46.74	46.61	48.05	41.98	29.76	33.89	30.46	27.04	44.68	42.36	36.57	41.8	30.58	36.86	33.57	32.4
BC039771	BC039771	0.35	0.28	0.26	0.23	0.14	0.25	0.14	0.21	0.37	0.31	0.14	0.17	0.23	0.2	0.22	0.29
Ppp1r37	Ppp1r37	26.32	24.84	26.58	24.79	16.47	17.72	15.91	17.65	21.56	20.85	23.07	23.96	18.03	18.9	18.75	18.52
Pstk	Pstk	5.71	5.65	6.67	5.74	3.48	3.85	4.56	3.82	5.19	6.16	4.95	5.17	4.26	3.89	3.9	3.57
Auh	Auh	22.63	22.11	21.63	19.56	14.07	14.14	13.57	15.02	21.93	17.99	21.72	21.53	14.87	15.39	14.4	15.15
Il1rap	Il1rap	12.66	13.46	16.1	13.36	9.66	10.14	8.45	8.49	15.43	14.47	14.77	15.43	11.79	9.71	10.13	9.92
Mocos	Mocos	18.32	18.56	19.08	19.63	11.56	11.36	15.35	11.7	18.18	17.6	13.46	17.07	13.95	14.89	12.7	12.66
2300009A05Rik	2300009A05Rik	11.7	14.41	11.27	10.96	8.01	8.41	8.99	6.55	13.44	13.36	14.04	15.71	8.92	7.7	7.67	7.55
Snx7	Snx7	11.84	11.81	12	11.87	7.68	9.28	7.77	6.69	11.76	14.86	11.56	11.48	9.06	9.02	7.67	7.33
Zadh2	Zadh2	34.23	32.4	33.72	32.47	21.73	22.97	23.79	19.33	33.96	38.33	35.8	33.64	22.73	20.75	23.06	21.97
Scrn2	Scrn2	26.19	21.94	25.92	25.11	15.27	15.97	17.46	16.87	24.55	25.49	23.35	25.9	18.06	18.28	16.95	18.19
Nfx1	Nfx1	9.99	10.24	9.63	8.97	6.26	6.57	6.5	6.35	8.64	6.71	10.56	9.65	6.99	6.92	7.54	7.74
Cgn	Cgn	7	6.23	6.71	5.96	4.11	4.41	4.93	3.68	6.84	9.95	5.22	5.07	5.78	5.88	5.19	6.24
Vdac1	Vdac1	101.66	103.15	107.44	100	66.12	65.62	72.34	68.61	113.15	110.78	108.25	103.75	69.68	71.86	69.37	66.68
Ablim3	Ablim3	4.32	5.76	5.27	4.53	3.56	2.46	2.63	4.5	4.02	5.52	3.36	4.76	3.92	3.25	4.8	4.57
Gsap	Gsap	8.86	10.2	10.69	11.23	5.98	7.31	7.86	5.96	12.42	11.96	9.88	10.63	9.19	9.19	8.14	8.09
Atad3a	Atad3a	27.91	26.22	28.01	23.37	16.74	15.91	20.24	16.91	23.34	30.8	25	27.05	17.76	14.68	19.34	17.11
Btnl9	Btnl9	1.18	0.87	1.04	0.99	0.49	0.62	0.92	0.67	0.84	1.43	0.79	1.38	0.81	1.27	0.59	0.69
5033406O09Rik	5033406O09Rik	3.02	2.56	3.16	3.3	1.56	2.38	2.18	1.85	3.43	2.68	2.9	3.11	2.77	2.7	1.82	2.35
Acot6	Acot6	0.6	0.74	0.64	0.86	0.47	0.43	0.59	0.39	0.25	0.88	0.18	0.2	0.48	0.53	0.51	0.59
Mzt1	Mzt1	7.06	6.78	7.59	6.46	4.59	5.11	4.11	4.66	6.31	4.56	5.7	5.88	4.96	5.11	4.85	4.95
Ddit4l	Ddit4l	0.19	0.23	0.22	0.13	0.08	0.18	0.14	0.11	0.08	0.12	0.13	0.17	0.12	0.13	0.14	0.07
Hmgcl	Hmgcl	184.99	171.3	164.75	155.85	108.76	119.63	109.42	110.52	153.26	141.98	143.92	154.33	103.41	111.66	113.17	133
F830016B08Rik	F830016B08Rik	6.71	6.62	6.14	6.66	4.51	4.88	3.19	4.74	7.04	4.07	8.21	7.74	5.71	6.72	6.31	6.96
Hhex	Hhex	18.44	28.22	22.37	29.28	18.32	16.61	10.66	19.59	31.54	29.88	35.13	36.19	28.77	18.31	27.8	21.27
Cd164	Cd164	99.27	100.27	105.09	93.7	66.27	71.26	60.63	65.97	99.18	89.91	83.74	88.14	80.79	83.75	70.58	69.55
Pcdh1	Pcdh1	29.5	30.54	30.36	28.52	20.62	17.9	22.38	17.96	22.88	21.02	23.29	25.03	18.77	20.54	17.93	19.1
Nelfcd	Nelfcd	13.51	14.87	13.4	11.46	8.29	9.52	9.03	8.47	12.02	11.57	10.49	12.68	10.26	10.92	9.88	10.16
Prkacb	Prkacb	13.55	13.47	12.48	11.87	8.56	8.98	7.54	8.99	12.12	10.83	12.26	12.42	9.44	10.14	9.13	8.72
Gpbp1l1	Gpbp1l1	14.52	16.28	14.5	13.23	9.96	10.22	7.76	10.88	11.84	10.48	13.56	12.46	10.59	11.6	9.89	11.02
Cd99l2	Cd99l2	10.43	9.98	11	10.38	6.93	7.27	6.46	7.06	11.13	9.4	10.75	10.86	8.16	8.76	7.45	7.72
Ndufs2	Ndufs2	115.28	122.31	119.04	118.28	75.72	77.2	83.31	78.8	117.18	112.68	117.88	116.22	85.08	84.71	79.96	82.96
Slc25a20	Slc25a20	64.49	63.75	56.68	45.92	38.14	43.08	33.75	38.17	50.31	42.14	45.93	56.34	33.5	38.99	42.53	44.86
A430033K04Rik	A430033K04Rik	1.57	1.34	1.15	1.35	1	1.02	0.88	0.69	1.2	1.24	0.96	0.8	0.9	1.05	0.72	0.96
Bcl7a	Bcl7a	3.43	3.54	3.31	2.83	2.18	1.97	2.21	2.34	2.42	2.73	2.68	2.7	2.16	2.72	2.18	2.53
Mir6236	Mir6236	1.78	2.11	3.49	3.98	1.62	2.27	0.89	2.76	2.84	1.46	2.03	0.24	1.62	0.89	3.17	1.38
Atad3aos	Atad3aos	0.38	0.4	0.21	0.2	0.13	0.12	0.4	0.14	0.36	0.25	0.19	0.3	0.23	0.19	0.17	0.18
Eral1	Eral1	8.69	7.77	8.11	7.94	5.54	5.22	5.4	5.43	7.72	9.75	8.21	8.26	6.07	6.08	6.06	6.24
Mir365-2	Mir365-2	0.89	1.33	0.26	0.17	0.44	0.26	0.35	0.71	0.26	1.16	1.33	0.26	0.44	0.44	0.08	1.07
Pdzk1	Pdzk1	38.26	34.51	37.78	33.65	25.66	26.73	21.72	21.67	42.74	39.44	34.87	38.07	30.97	29.63	28.38	30.7
Cradd	Cradd	8.64	7.8	8.35	6.9	5.13	5.41	5.44	5.08	6.93	7.33	6.46	6.05	6.2	5.7	6.44	6.18
Fbxo47	Fbxo47	0.34	0.44	0.42	0.41	0.3	0.3	0.27	0.2	0.34	0.3	0.32	0.2	0.51	0.21	0.3	0.2
Pisd	Pisd	28.8	28.36	27.26	25.18	18.04	20.17	16.95	17.69	24.82	25.02	24	26.8	20.36	20.69	19.99	21.95
Cyb5rl	Cyb5rl	4.06	3.92	4.49	3.64	2.52	2.72	2.76	2.71	4.44	4.97	3.24	4.35	3.35	3.37	3.35	2.89
Lima1	Lima1	21.46	21.46	23.07	19.57	14.78	16.15	13.3	12.66	24.88	19.64	25.96	22.26	17.04	17.47	14.23	17.27
Zbtb44	Zbtb44	4.53	4.91	4.1	4.04	3.2	3.2	2.3	2.99	4.23	3.02	5.06	4.22	3.22	3.06	2.94	3.61
Nsun6	Nsun6	1.07	1.01	1.01	0.85	0.67	0.71	0.55	0.69	0.7	0.67	0.69	0.77	0.7	0.86	0.64	0.86
Cebpzos	Cebpzos	5.9	5.02	6.66	5.92	3.48	4.24	3.87	4.04	6.15	5.69	4.81	6.03	4.89	4.92	4.02	4.63
Tmbim6	Tmbim6	504.98	476.36	474.64	470.64	311.54	343.85	303.97	322.35	499.51	440.49	494.89	496.33	353.46	380.28	338.03	357.07
Tmem143	Tmem143	11.36	9.11	10.9	9.17	7.05	7.19	6.62	6.11	8.34	8.17	10.3	9.44	6.96	6.56	5.95	7.42
Agk	Agk	2.67	2.51	2.44	2.69	1.73	1.91	1.51	1.71	1.99	2.63	2.18	1.82	2.29	2.35	2.2	2.44
Socs2	Socs2	14.09	9.57	9.87	13.13	10.16	6.52	4.49	9.88	3.78	4.15	5.25	6.18	5.94	6.04	6.52	6.81
9530068E07Rik	9530068E07Rik	59.53	68.71	58.64	61.71	42.01	43.36	35.82	44.24	57.11	45.52	53.93	58.64	46.31	48.69	41.58	45.62
Cage1	Cage1	0.71	0.82	0.81	0.71	0.52	0.53	0.59	0.39	0.64	0.51	0.42	0.62	0.47	0.41	0.44	0.46
Rbl2	Rbl2	11.08	10.18	12.13	10.22	6.95	7.1	6.12	8.86	10.16	8.11	10.67	10.04	7.65	8.64	7.83	7.37
Acp5	Acp5	65.47	63.4	63.66	62.53	41.88	43.85	40.55	43.58	62.94	62.21	61.6	71.22	41.26	41.15	38.74	41.96
Dolpp1	Dolpp1	6.51	6.15	5.74	5.36	4.01	3.81	4.14	3.87	5.22	6.68	4.92	5.85	4.78	4.19	4.41	4.4
Mdfic	Mdfic	6.96	7.19	5.9	6.02	4.81	4.69	3.73	4.14	4.21	4	3.4	3.32	4.13	5.33	4.58	4.94
Etaa1	Etaa1	1.39	1.26	1.6	1.27	1	1.01	0.73	0.94	1.16	1.07	1.04	1.17	1.12	1.65	1.03	1.06
Map9	Map9	0.3	0.26	0.31	0.24	0.19	0.17	0.14	0.24	0.24	0.26	0.2	0.2	0.26	0.26	0.21	0.21
C330013J21Rik	C330013J21Rik	0.19	0.18	0.11	0.18	0.12	0.11	0.1	0.11	0.27	0.16	0.28	0.07	0.1	0.1	0.1	0.18
BC002163	BC002163	0.24	0.41	0.29	0.32	0.18	0.23	0.21	0.22	0.19	0.28	0.67	0.57	0.29	0.28	0.27	0.24
Zscan18	Zscan18	0.04	0.06	0.06	0.02	0.04	0.02	0.03	0.03	0.02	0.04	0.02	0.02	0.03	0.07	0.05	0.05
Zfp606	Zfp606	1.08	0.99	1.01	0.97	0.61	0.68	0.77	0.64	0.94	0.93	0.93	1.01	0.67	0.88	0.66	0.83
Zfp951	Zfp951	0.62	0.53	0.55	0.58	0.47	0.37	0.31	0.37	0.38	0.38	0.36	0.26	0.35	0.57	0.39	0.54
Celsr2	Celsr2	0.06	0.09	0.07	0.05	0.05	0.05	0.04	0.04	0.06	0.04	0.04	0.07	0.04	0.04	0.04	0.05
[truncated: 11,923 more rows]
