# Supplementary material for: Remote solid cancers rewire hepatic nitrogen metabolism via host nicotinamide-N-methyltransferase
Source: Nat Commun. 2022 Jun 15;13:3346. doi: 10.1038/s41467-022-30926-z (PMC9200709; doi:10.1038/s41467-022-30926-z)
Supplement: Supplementary file 6 — Supplementary Data 3 [file 41467_2022_30926_MOESM6_ESM.xlsx]

## Sheet: Sheet2
Supplementary Data 3 The quantitative content of metabolites from the livers of sham-operated mice and 4T1-bearing mice in WT and Nnmt KO
Compound name (main)	Abbreviation	WT Sham-1	WT Sham-2	WT Sham-3	WT Sham-4	WT Sham-5	WT 4T1-1	WT 4T1-2	WT 4T1-3	WT 4T1-4	WT 4T1-5	KO Sham-1	KO Sham-2	KO Sham-3	KO Sham-4	KO Sham-5	KO 4T1-1	KO 4T1-2	KO 4T1-3	KO 4T1-4	KO 4T1-5
Deoxycytidine	Deoxycytidine	0.000790953	0.000739989	0.000583684	0.000767982	0.000186637	0.0181482	0.0173289	0.00748652	0.0134504	0.00809506	0.000593239	0.000672491	0.000284469	0.000356171	0.000551156	0.00969647	0.0103551	0.010096	0.0157225	0.00570415
N-Acetyl-DL-alanine	N-Acetyl-Ala	0.00138987	0.00166631	0.00132648	0.00108471	0.00123901	0.00897754	0.00990449	0.00716847	0.00685568	0.0105686	0.00197227	0.00142345	0.00137496	0.00143858	0.00191658	0.00903611	0.00828904	0.00935234	0.0128423	0.00551484
Pyridoxamine	Pyridoxamine	0.00207881	0.00125958	0.00334148	0.00165679	0.00179086	0.00353081	0.0139191	0.0401479	0.00202321	0.00406164	0.00175044	0.00114589	0.00149116	0.00610074	0.00208856	0.013436	0.0328657	0.0908595	0.0589937	0.00821773
L-Cysteinesulfinic acid	Cysteinesulfinic acid	0.000483913	0.000582077	0.000537766	0.000496459	0.00127346	0.00232793	0.00220376	0.00404488	0.00382001	0.00131051	0.00100481	0.00222404	0.00112785	0.00189449	0.000955321	0.00353372	0.00279575	0.00488524	0.0034335	0.000974503
N-Acetyl-L-aspartic acid	N-Acetyl-Asp	0.0011443	0.0024749	0.00121044	0.00154583	0.00106459	0.00490027	0.00418362	0.00462258	0.00452417	0.00881647	0.000922812	0.00127311	0.00114797	0.00115571	0.00175998	0.0072821	0.00717977	0.00664464	0.00667402	0.00522704
Cytidine	Cytidine	0.0104209	0.0118272	0.0106116	0.00973337	0.00923199	0.0456865	0.0368135	0.039893	0.0310165	0.0310767	0.0155485	0.0111161	0.00779002	0.012377	0.0139961	0.0259578	0.0262608	0.0459504	0.0417973	0.0202504
L-Ornithine	Orn	0.158169	0.204939	0.251899	0.180841	0.393533	1.33494	0.384803	0.362607	1.3881	0.575179	0.532902	1.74212	0.335438	0.346154	0.431923	0.546664	0.278771	0.664064	0.416188	0.492645
Histamine	Histamine	0.0227763	0.0919965	0.0126296	0.0220444	0.0026226	0.216022	0.133611	0.0914387	0.00372791	0.0465308	0.018992	0.00715369	0.00516063	0.00407215	0.0124973	0.0767189	0.0682609	0.080703	0.119937	0.00709172
O-Phosphoethanolamine	O-Phosphoethanolamine	0.400175	0.470335	0.431849	0.385436	0.569919	1.69577	1.24277	0.889237	1.46139	1.60717	0.539128	0.3547	0.404001	0.514953	0.581696	0.826037	0.815954	1.18077	1.21245	1.23549
L-Cystathionine	L-Cystathionine	0.0247386	0.0332538	0.0301701	0.0323848	0.125249	0.21598	0.0570943	0.117746	0.282784	0.0716001	0.122663	0.425008	0.113745	0.124975	0.05159	0.206721	0.0602194	0.231446	0.105201	0.0665376
6-Phosphogluconic acid	6PG	0.0353022	0.0384193	0.0353918	0.0306518	0.0387781	0.136676	0.11141	0.0775453	0.0793585	0.108633	0.0446539	0.0457929	0.0432664	0.0364276	0.0455025	0.102108	0.0785902	0.0865683	0.118371	0.0790023
1-Methylnicotinamide	1-MNA	0.112305	0.104588	0.103987	0.128802	0.118682	0.411066	0.398958	0.384035	0.205961	0.232664	0	0	0	0	0	0	0	0	0	0
Trigonelline	Trigonelline	0.158508	0.134746	0.207625	0.247156	0.429111	0.878965	0.491096	0.983474	0.442126	0.538474	0.889708	1.11098	0.58464	0.887405	0.540752	0.876135	0.841706	0.993485	0.468649	0.37186
N-Carbamoyl-L-aspartate	N-Carbamoyl-Asp	0.000250619	0.000226315	9.27e-05	0.000111793	0.00075009	0.00108881	0.000429994	0.000899592	0.00117715	0.00042617	0.000274818	0.00152259	0.000523936	0.000772032	0.00015828	0.00139149	0.000555187	0.00210225	0.00121324	0.000268735
5-Hydroxy-L-lysine	5-Hydroxy-Lys	0.00447725	0.00436236	0.00734712	0.00393758	0.00790465	0.024169	0.0136868	0.00810663	0.0142788	0.0153459	0.0097727	0.00877752	0.00518388	0.00537026	0.0115889	0.00704638	0.00730479	0.00889978	0.0105683	0.0138797
L-Cysteine	Cys	0.00894752	0.0275062	0.00951261	0.0106968	0.0178826	0.0444878	0.0369278	0.0220014	0.0451841	0.0474809	0.021227	0.0239583	0.0189521	0.0327282	0.0344588	0.0421599	0.0502759	0.0505816	0.0322381	0.0518472
Betaine	Betaine	1.34675	1.16453	1.87012	1.33819	3.14964	5.19024	4.19372	6.95549	4.01684	2.58356	7.51441	13.2856	4.66746	5.10265	3.73019	6.04769	3.86347	5.74296	2.77893	2.64921
L-Kynurenine	Kynurenine	0.00116875	0.00682157	0.00178138	0.00158264	0.00628727	0.0149211	0.00628983	0.00376356	0.0122332	0.00771179	0.00277087	0.0258039	0.0054469	0.0056988	0.00483123	0.00602666	0.00539153	0.0128895	0.00584738	0.00486801
DL-methionine sulfoxide	MSO	0.00943513	0.012492	0.0148767	0.0110053	0.0174034	0.0462773	0.0235043	0.0264027	0.0338157	0.030704	0.024069	0.066068	0.0171746	0.0190773	0.0181562	0.0261206	0.0205594	0.0313441	0.0274687	0.01409
L-Arginine	Arg	0.0604044	0.0956187	0.0815534	0.0873543	0.150194	0.32752	0.145401	0.0790281	0.268692	0.348238	0.118039	0.177755	0.0881864	0.0779951	0.215957	0.152625	0.140618	0.135606	0.131132	0.266853
L-Proline	Pro	0.910693	1.21515	1.22266	0.851581	1.55796	3.79913	1.96521	2.14505	3.37666	2.74953	1.64676	3.45581	1.51383	1.33054	2.18582	2.56365	1.69036	3.34795	2.66358	1.88366
2-Hydroxy-3-methylbutyric acid	2-Hydroxyisovaleric acid	0.00154358	0.00182387	0.00182074	0.00239433	0.00166424	0.00464649	0.00373278	0.00631021	0.00360934	0.00302884	0.00229105	0.00311538	0.0026451	0.00238149	0.00449413	0.00228362	0.00310919	0.00497758	0.00422546	0.00172277
L-Cysteic acid	Cysteic acid	0.00108564	0.000679379	0.000825617	0.00132727	0.00138228	0.00266643	0.00272026	0.00239824	0.00171153	0.0022422	0.000911113	0.00155985	0.0014169	0.00112908	0.00121397	0.00297846	0.00298261	0.0025762	0.00241175	0.00105157
2,3-Pyridinedicarboxylic acid	Quinolinic acid	0.000215829	0.000384704	0.000229045	0.000197332	0.000635711	0.000923688	0.000670343	0.000484168	0.000830131	0.000721206	0.000446952	0.00153302	0.000655762	0.000734967	0.000422005	0.000876817	0.000673597	0.00130443	0.00106281	0.000437896
N2-Acetyl-L-ornithine	N-Acetyl-ornithine	0.00145992	0.00175811	0.00151985	0.00150777	0.00364275	0.00526668	0.00223769	0.00633583	0.00496302	0.00267	0.00301991	0.0110605	0.0034429	0.00540147	0.00250956	0.00392004	0.00261919	0.00678097	0.00338656	0.00220295
Amino adipic acid	Amino adipic acid	0.00131893	0.000984583	0.000945588	0.00114558	0.00323149	0.00493342	0.000837978	0.00232791	0.00640006	0.00149372	0.00242706	0.015112	0.00570724	0.00379973	0.00227214	0.00380268	0.00182252	0.00675073	0.00285014	0.00151546
D-Fructose 1,6-bisphosphate	FBP	0.0139148	0.018957	0.0164739	0.016208	0.019395	0.0311611	0.0308732	0.0277401	0.024331	0.0639558	0.0146715	0.0317762	0.0115774	0.0225618	0.0202875	0.0481298	0.0459777	0.0438767	0.0473968	0.0308629
L-Methionine	Met	0.195174	0.25129	0.170356	0.156729	0.239321	0.464992	0.425154	0.254804	0.337698	0.625403	0.307974	0.306856	0.227734	0.244305	0.481662	0.313521	0.356159	0.355117	0.373864	0.378896
Cytidine 5'-triphosphate	CTP	5.86e-05	6.77e-05	7.65e-05	5.8e-05	7.24e-05	0.000152061	0.000122221	0.000162955	0.000112583	0.000138717	6.69e-05	9.11e-05	4.11e-05	8.16e-05	5.81e-05	0.000181738	0.000167898	0.000191372	0.000219541	6.58e-05
L-Homocysteic acid	Homocysteic acid	0.000261294	0.00016639	0.000223342	0.000230808	0.000245976	0.000781163	0.000348899	0.000515663	0.000237469	0.000404084	0.000311841	0.000652425	0.000228298	0.000681483	0.000376274	0.000385223	0.000458927	0.000369858	0.000470146	0.000553208
L-Lysine	Lys	1.43734	1.68266	1.70167	1.28144	2.09171	4.01276	2.79613	2.19229	3.48101	3.96842	2.88779	4.14674	1.55495	1.62999	3.56295	3.13552	2.68491	3.17903	2.47573	3.01071
Hypotaurine	Hypotaurine	0.221056	0.335427	0.287531	0.230215	0.568205	0.737064	0.395447	0.703328	0.876024	0.571952	0.641055	1.62337	0.595082	0.778892	0.373536	0.50411	0.316996	1.19533	0.499534	0.469899
L-Citrulline	Citrulline	0.146456	0.176889	0.159918	0.134361	0.239314	0.45149	0.246685	0.268099	0.360599	0.325023	0.23777	0.394717	0.197678	0.236613	0.243681	0.325789	0.198259	0.318671	0.338741	0.141819
Beta-Alanine	Beta-Ala	0.173126	0.185323	0.171545	0.207417	0.273971	0.432247	0.365898	0.325886	0.366825	0.456322	0.245115	0.369887	0.313284	0.256169	0.313465	0.343872	0.272268	0.484134	0.41619	0.29573
Cytidine 5'-diphosphate	CDP	0.000457283	0.000506132	0.000512466	0.000459932	0.000473397	0.00120013	0.000747889	0.000869194	0.000783659	0.000763166	0.000684333	0.000579036	0.000421557	0.000619522	0.000554379	0.000982026	0.000923906	0.00100446	0.0012303	0.000532554
N-Acetylneuraminic acid	N-Acetylneuraminic acid	0.00165304	0.00217474	0.00143437	0.0013047	0.00187525	0.00346466	0.00357229	0.00182967	0.00270612	0.00362249	0.00238225	0.00156632	0.00262484	0.0022951	0.00198784	0.00247175	0.00340926	0.00338002	0.00282707	0.00440518
L-Asparagine	Asn	0.226568	0.261226	0.298403	0.252323	0.308779	0.563412	0.468646	0.26402	0.403061	0.701327	0.33871	0.343904	0.235048	0.272502	0.544578	0.320513	0.424211	0.348667	0.438358	0.502042
Pyridoxal	Pyridoxal	0.0107922	0.0104749	0.00972186	0.00917669	0.0101003	0.0208441	0.0211237	0.0216738	0.0110738	0.0137282	0.0125435	0.00828357	0.00917295	0.00845196	0.0128926	0.0132415	0.0163172	0.037071	0.0312768	0.0103965
Glycylglycine	Gly-Gly	0.0176836	0.0190061	0.0183402	0.0130189	0.0193621	0.0343766	0.0327977	0.0211936	0.0264114	0.03877	0.0308706	0.0213656	0.019145	0.0204883	0.0386066	0.0218076	0.0245764	0.0278823	0.0246207	0.0305348
Phosphocholine	Phosphocholine	9.04789	5.52956	8.58692	4.69862	11.2655	17.2214	15.0286	14.0785	11.9076	10.1889	17.0952	14.5421	10.5881	11.864	10.1104	18.107	13.7674	17.3618	14.0932	9.89663
Dimethylglycine	DMG	0.463094	0.369041	0.586163	0.452043	1.17218	1.418	0.792323	1.25881	1.11576	0.585755	1.48695	1.96107	1.33044	1.18697	0.817959	1.29171	0.621181	1.27444	0.836119	0.389921
4-Guanidinobutanoate	4-Guanidinobutanoate	0.000184728	0.000181772	0.00030133	0.000325519	0.000769661	0.000622419	0.000196043	0.00134601	0.000456624	0.000343531	0.00121179	0.00297531	0.00140082	0.00217928	0.000767083	0.00100871	0.000387465	0.00129749	0.000347249	0.000325042
L-Saccharopine	Saccharopine	0.0129701	0.0114318	0.0180182	0.0139417	0.0507212	0.0581087	0.00582484	0.0164113	0.08292	0.0162033	0.0530484	0.181414	0.0654293	0.058395	0.0276477	0.0398817	0.0136889	0.0544601	0.025806	0.0180913
L-Phenylalanine	Phe	1.6311	1.99873	1.89704	1.84411	2.24554	3.76313	2.89128	2.25184	2.78486	3.9702	2.34655	2.66747	1.9135	2.05273	3.28831	2.71558	2.88689	3.12411	3.0518	2.87662
Choline	Choline	6.04305	5.667	7.8652	4.75497	5.68541	12.7078	11.0519	7.74381	7.02699	10.2456	8.34694	6.46843	5.04763	7.08493	6.99252	7.17789	7.57824	9.73902	10.495	10.078
L-Asparate	Asp	1.21209	1.21226	0.932241	0.896839	1.20333	2.20762	1.83155	0.983071	1.64044	2.17376	1.17678	1.11619	0.953183	0.919558	1.45669	1.20686	1.53834	1.36745	2.16174	1.45683
N-Acetyl-L-glutamate	N-Acetyl-Glu	0.0174354	0.0190409	0.0135806	0.0150284	0.035921	0.0449537	0.0121833	0.0384416	0.051821	0.0135645	0.044893	0.0684024	0.0531382	0.0471148	0.0220334	0.0560984	0.0195092	0.0652308	0.0373551	0.0146095
L-Tyrosine	Tyr	0.523728	0.729435	0.618478	0.612783	0.681546	1.30579	0.908652	0.507328	0.915453	1.40277	0.722568	1.02935	0.616372	0.561111	1.13913	0.923394	0.870263	1.11747	1.04254	1.09808
L-Anserine (beta-alanyl-N-methylhistidine) (nitrate salt)	L-Anserine	0.0041249	0.00402534	0.00338298	0.00317743	0.00366467	0.00666584	0.00534788	0.0071108	0.00408201	0.00580304	0.00435869	0.00366582	0.00339345	0.0044737	0.00498827	0.00483944	0.00476949	0.00517167	0.00430581	0.00497434
N6,N6,N6-Trimethyl-L-lysine	Trimethyl-Lys	0.066058	0.0655124	0.0647986	0.0481066	0.048553	0.111832	0.0960691	0.0651712	0.0957696	0.0910812	0.0461576	0.0753169	0.035796	0.0422433	0.0821442	0.0637008	0.088002	0.0760665	0.0867685	0.0618664
Propionylglycine	PropionylGly	0.000177854	0.000311917	0.000184193	0.000189045	0.000498146	0.000188903	0.000494126	0.000466409	0.000274556	0.000665345	0.000440217	0.00030272	0.000525361	0.000797218	0.000414665	0.000533956	0.000382923	0.00075065	0.00119091	0.000665721
Uracil	Uracil	0.284988	0.287083	0.303927	0.208313	0.275718	0.529404	0.477585	0.289726	0.349049	0.441416	0.380395	0.368876	0.282538	0.251503	0.471438	0.20409	0.272407	0.399407	0.327856	0.316987
Uridine	Uridine	0.0812507	0.0822785	0.0877001	0.0601651	0.0793548	0.152616	0.135309	0.0842945	0.0994647	0.124061	0.106631	0.107873	0.0791375	0.0709237	0.131066	0.0574206	0.0757294	0.11516	0.0932029	0.0880534
Uridine 5_f-diphosphate (UDP)-D-glucuronate	UDP-glucuronate	0.00742173	0.00816746	0.00694769	0.00747118	0.00518831	0.0159835	0.00954899	0.015236	0.00736004	0.00539997	0.0157908	0.021539	0.00946776	0.0134191	0.0057166	0.0102818	0.00711803	0.0120308	0.0100878	0.00584667
L-Leucine	Leu	2.18641	2.7686	2.47033	2.48739	3.53959	4.61682	3.57522	2.86666	4.06326	5.33078	3.44363	4.30803	3.43955	3.24366	5.52183	3.99193	4.02772	4.70328	3.50106	4.02685
1-Methylhistidine	1-Methyl-His	0.212273	0.182919	0.175768	0.166873	0.266327	0.378733	0.325455	0.272799	0.229514	0.31971	0.214617	0.215888	0.201312	0.188267	0.309864	0.197638	0.339437	0.364648	0.428775	0.225548
S-Adenosylmethionine	SAM	0.0666075	0.0883106	0.0984566	0.0834842	0.0503042	0.173012	0.118707	0.0705782	0.0839884	0.139313	0.10697	0.0795472	0.0262612	0.0537819	0.142731	0.103197	0.119253	0.110132	0.106767	0.132326
Taurine	Taurine	1.4134	0.895819	1.44922	1.28279	1.71599	2.33503	2.12787	1.89715	1.75424	2.07842	1.57603	1.74244	0.913913	1.18739	2.29311	1.80783	1.77164	2.00929	2.44701	1.46947
L-Valine	Val	1.06892	1.45066	1.25168	1.26024	1.84287	2.38742	1.66158	1.55186	2.19794	2.54067	1.91211	3.2318	1.92412	1.87087	2.46059	2.06971	1.97306	2.48648	1.74266	1.91759
2-Dehydro-D-gluconate	2-Dehydrogluconate	0.0128359	0.0130002	0.0125024	0.0113266	0.0106468	0.00665944	0.00576707	0.00553753	0.00423278	0.00520604	0.0183725	0.0182438	0.0145303	0.0182407	0.0136634	0.00749052	0.00577698	0.00655325	0.00709624	0.00522795
D-Glucose 1-phosphate	G1P	0.0194329	0.0187704	0.0205145	0.0165632	0.0192734	0.00938938	0.00862508	0.00847251	0.00579709	0.0150844	0.0322968	0.023156	0.0216038	0.0183907	0.0232027	0.0087768	0.00890888	0.00754621	0.0104248	0.0113081
Oxidized glutathione	GSSG	0.631792	0.536215	0.510716	0.43369	0.507994	0.20774	0.244928	0.231062	0.13897	0.37399	0.570189	0.500271	0.453826	0.803185	0.471236	0.339589	0.47297	0.416683	0.407391	0.473738
Phosphoenolpyruvic acid	PEP	0.0215473	0.0311632	0.0198016	0.020751	0.0263944	0.00966326	0.0099206	0.0132543	0.00881396	0.0119398	0.031548	0.0294609	0.027454	0.0254599	0.0276452	0.0152049	0.0117813	0.0139041	0.013859	0.0115545
D-Fructose 6-phosphate	F6P	0.0551492	0.0492744	0.0579144	0.0489799	0.0538979	0.0202496	0.0181771	0.0191274	0.00994722	0.0426216	0.0934502	0.0631266	0.0652287	0.0550179	0.0741575	0.0228407	0.0211215	0.0172694	0.0224164	0.0328494
D-Sedoheputulose 7-phosphate	S7P	0.10403	0.103777	0.106739	0.0869157	0.0913101	0.0629352	0.0760065	0.060011	0.0414213	0.0692378	0.144194	0.0983095	0.105746	0.105406	0.115535	0.0533492	0.0550046	0.0530391	0.0753314	0.0629995
D-Glucose 6-phosphate	G6P	0.176901	0.161366	0.199826	0.153856	0.186984	0.0665199	0.0620771	0.0697905	0.0334746	0.142036	0.285076	0.215747	0.201675	0.18446	0.236082	0.0808659	0.081505	0.0642268	0.0841729	0.116039
Uric acid	Uric acid	0.0162853	0.0235701	0.0225717	0.022497	0.0150228	0.0309497	0.0294809	0.0286048	0.0270013	0.0323266	0.0165467	0.0106122	0.0111663	0.0216581	0.0228583	0.0169514	0.0313033	0.0247795	0.0266261	0.0323941
D-Mannose 6-phosphate	M6P	0.0495853	0.0462492	0.0548087	0.0427185	0.0440186	0.0223789	0.0250205	0.0274448	0.0139096	0.0417655	0.0640959	0.0574991	0.045872	0.0500433	0.0501192	0.0291834	0.0307461	0.0245436	0.0340759	0.0303845
Nicotinamide adenine dinucleotide	NAD	0.256811	0.243826	0.305446	0.251995	0.329087	0.235593	0.200159	0.176476	0.142943	0.199924	0.368059	0.372502	0.292253	0.297515	0.38459	0.141212	0.151269	0.181139	0.161655	0.233635
Gamma-Aminobutyric acid	GABA	0.112192	0.109841	0.133807	0.12561	0.11663	0.0965472	0.0578999	0.0703671	0.0977729	0.0973794	0.121968	0.185503	0.123086	0.102204	0.163126	0.101603	0.0635865	0.109243	0.0786396	0.0812953
Creatine phosphate	Creatine phosphate	0.00836337	0.00522892	0.0108015	0.00930847	0.0123916	0.00383127	0.00610053	0.00495559	0.00253277	0.00330783	0.00807062	0.00850884	0.00481272	0.012754	0.00648317	0.00288462	0.00501317	0.00526421	0.00671415	0.00316157
Guanosine 5'-diphosphate	GDP	0.010676	0.0114932	0.0133918	0.0119981	0.0115669	0.0189518	0.0168862	0.0146372	0.0126687	0.0176517	0.0171108	0.0154489	0.0125307	0.0171113	0.0153704	0.0154436	0.015874	0.0157974	0.0171324	0.0152944
D-Sorbitol 6-phosphate	Sorbitol-6P	0.00158064	0.00174508	0.0018956	0.00166536	0.00191323	0.00124817	0.0010777	0.000733336	0.000882342	0.00167788	0.00246979	0.00217025	0.00218214	0.00207224	0.00209962	0.00113641	0.00100123	0.00115624	0.00144447	0.00142492
Pyridoxal 5'-phosphate	Pyridoxal-5P	0.00553794	0.00586839	0.00631259	0.00570109	0.00628878	0.00494185	0.00466553	0.00455971	0.0033637	0.00556844	0.00839131	0.00639573	0.00602636	0.00736027	0.00640742	0.00508619	0.00448593	0.00477234	0.00550346	0.00512239
Fumaric acid	Fum	0.121203	0.11472	0.0836353	0.0824147	0.104151	0.0715524	0.0767367	0.0711732	0.0570764	0.080888	0.103308	0.10132	0.105705	0.102812	0.119617	0.0739687	0.065359	0.0823377	0.107024	0.0686898
2-Methylhippuric acid	2-Methylhippuric acid	0.00172114	0.00226436	0.00112784	0.00359972	0.00246411	0.000683719	0.000331895	0.000591756	0.00124994	0.000867013	0.00110741	0.000702194	0.000995042	0.000956813	0.0010396	0.000600322	0.000585382	0.00120697	0.000811953	0.00103564
Maltotetraose	Maltotetraose	0.0162503	0.0325977	0.0305936	0.0119438	0.0193817	0.0107395	0.00719372	0.00731416	0.00451031	0.0109062	0.0304053	0.01862	0.0229207	0.0140475	0.0312858	0.00880754	0.00536882	0.00757382	0.0100188	0.00713289
Inosine 5'-monophosphate	IMP	0.11236	0.0904669	0.137564	0.112253	0.0907069	0.0811486	0.0797336	0.061477	0.0394644	0.091145	0.135052	0.104814	0.0817278	0.107919	0.153605	0.0691173	0.0627725	0.0581858	0.0845152	0.0856405
N-Acetyl-D-glucosamine 6-phosphate	N-Acetyl-glucosamine-6P	0.00207642	0.00214719	0.00206999	0.00182952	0.00250634	0.00331228	0.00363116	0.00205254	0.00278787	0.00362502	0.002507	0.00191318	0.0023317	0.00315359	0.00569899	0.00291771	0.00329348	0.00298519	0.00347686	0.00307691
Pyruvic acid	Pyr	0.0230687	0.0309736	0.0176798	0.0134039	0.0265713	0.012327	0.0103383	0.0120229	0.011664	0.0172141	0.0251754	0.0246327	0.023887	0.025566	0.02453	0.0149264	0.0160309	0.0145496	0.0156831	0.0164885
Na-Acetyl-L-asparagine	N-Acetyl-Asn	0.00201399	0.00222389	0.00238235	0.00227452	0.00338915	0.00288722	0.00330429	0.0031644	0.00324405	0.00327862	0.00315228	0.00460739	0.00270138	0.00363823	0.00365722	0.00360107	0.00458209	0.00449988	0.00336571	0.00327713
D-Galactose 1-phosphate	Ga1P	0.0110492	0.0106224	0.0122857	0.00979323	0.0120713	0.00924085	0.00842848	0.00730716	0.00696389	0.0112222	0.0151093	0.0156007	0.01378	0.0110491	0.017735	0.00707768	0.00738375	0.00792979	0.0101267	0.00911049
Creatine	Creatine	3.94947	4.09294	3.83895	3.40458	4.52784	7.20426	5.32067	3.60328	5.42126	5.7172	4.87542	2.73744	3.19718	3.21776	5.04169	3.60864	3.86267	4.86996	5.62578	4.51625
DL-4-Hydroxyphenyllactic acid	4-Hydroxyphenyllactic acid	0.000298046	0.000527374	0.000563369	0.000589818	0.000605585	0.000921379	0.000663406	0.000621831	0.000740362	0.000607571	0.000870573	0.00096254	0.000891271	0.000752941	0.000455025	0.00125383	0.000922051	0.00144781	0.0010988	0.000517449
Phosphoribosyl pyrophosphate	PRPP	0.000361718	0.000341857	0.000387738	0.00033703	0.000539828	0.000514137	0.000587604	0.000555056	0.000407846	0.000484758	0.000506258	0.000412941	0.000346982	0.000601082	0.000261832	0.000583362	0.000422794	0.00109141	0.000965239	0.000285887
Adenosine	Adenosine	1.08	1.05354	1.19818	0.703401	1.09828	1.39543	1.43897	1.56559	0.94941	1.35722	1.43505	0.877918	0.799076	0.993754	1.32339	1.03965	1.34013	2.38509	2.26156	1.13287
O-Acetylcarnitine	Acetylcarnitine	4.88892	4.32633	6.33133	5.67222	6.66668	8.23213	6.27461	6.31405	6.39885	7.31216	7.30369	10.7072	5.33436	6.8671	7.48278	6.24292	5.67559	6.79341	5.82409	5.40454
Malic acid	Mal	1.12615	1.04473	0.885682	0.836147	1.05398	0.932903	0.844804	0.759005	0.652516	0.915914	1.21773	1.11611	1.06024	1.04246	1.22761	0.865826	0.770617	0.962559	1.20247	0.795534
S-Adenosyl-L-homocysteine	SAH	0.18648	0.152877	0.180397	0.148651	0.210568	0.183685	0.109176	0.125876	0.151751	0.103539	0.31771	0.408423	0.264225	0.254003	0.164193	0.108603	0.0838009	0.137075	0.0983807	0.101996
L-Glyceraldehyde	Glyceraldehyde	0.0135375	0.0124864	0.0167068	0.0103658	0.0148149	0.0121337	0.0107448	0.00545722	0.00776847	0.0126845	0.0201523	0.0117388	0.0140101	0.00956546	0.0194954	0.00420828	0.00565824	0.0040987	0.00836084	0.0143499
L-Isoleucine	Ile	1.08801	1.49228	1.33898	1.36596	1.86599	2.115	1.87188	1.35116	1.90161	2.77816	1.71023	2.28104	1.73532	1.68365	2.70315	1.96747	2.16578	2.2317	1.69853	2.08506
Alpha-D-Glucosamine 1-phosphate	Glucosamine 1P	0.0065565	0.007442	0.00755323	0.00680874	0.00648296	0.0118544	0.010497	0.00528361	0.0080043	0.0123595	0.0103389	0.00787023	0.0060458	0.00880947	0.0099211	0.00987471	0.0103679	0.00953356	0.0110113	0.0105361
L-Tryptophan	Trp	0.558827	0.692283	0.61293	0.56803	0.69654	1.06247	0.844225	0.503809	0.734795	1.0948	0.657194	0.927484	0.555863	0.657268	0.932279	0.791607	0.782984	0.858725	0.689701	0.933494
Carnitine	Carnitine	6.24595	5.71146	5.02765	4.364	5.00797	8.37999	7.71734	5.97056	4.56875	7.01453	12.0991	10.256	6.11701	7.12054	7.15126	6.31574	5.02759	6.27229	7.17515	4.32806
Thiamine pyrophosphate	ThPP	0.00132793	0.00170545	0.00170063	0.00162577	0.00164322	0.00168203	0.00136035	0.00130059	0.00111147	0.00143985	0.00203907	0.00190143	0.00162641	0.00207098	0.00179588	0.00125526	0.00136131	0.00128918	0.00136393	0.00149913
L-Pyroglutamic acid	PyroGlu	0.0154302	0.0149384	0.014717	0.0159311	0.0130148	0.0177969	0.0208915	0.0153977	0.0135504	0.0207428	0.0164558	0.0144641	0.0134748	0.0178838	0.0231266	0.0132846	0.0166535	0.0176246	0.0237906	0.0181688
Pantothenate	Pantothenate	0.00338916	0.00432264	0.00288682	0.0028107	0.00334262	0.00307708	0.00304116	0.00291649	0.00258043	0.00216619	0.00399512	0.00380087	0.00351563	0.00334873	0.00414493	0.00249085	0.0028128	0.00290268	0.00336737	0.0024283
Bicine	Bicine	0.00392388	0.00380356	0.00303322	0.00222003	0.00443579	0.00335218	0.00121026	0.00302581	0.00199585	0.00274796	0.00518451	0.00386318	0.00357517	0.00386212	0.00567843	0.0032269	0.00385543	0.00379993	0.00406868	0.00856612
2-Ethylhexanoic acid	2-Ethylhexanoic acid	0.00358928	0.00376966	0.00533929	0.00290596	0.00311768	0.00861142	0.0047543	0.00361395	0.00525765	0.00517516	0.00582053	0.00312331	0.00349039	0.0039391	0.0062865	0.00338083	0.00372147	0.00434361	0.00378273	0.00628381
Adenosine 5'-diphosphate ribose	ADP-Rib	0.058577	0.0651501	0.0754825	0.0673432	0.0743563	0.11568	0.0837661	0.07181	0.0713615	0.0779022	0.121523	0.119376	0.0932741	0.0993791	0.110396	0.0675632	0.0643295	0.0813989	0.0876901	0.0766208
Oxalic acid	Oxalic acid	0.118208	0.107857	0.135452	0.107677	0.129371	0.188836	0.148647	0.107365	0.127017	0.160057	0.164814	0.136025	0.111765	0.136011	0.184735	0.108552	0.114736	0.119978	0.166372	0.133534
L-Serine	Ser	0.023216	0.0282707	0.0281323	0.0253034	0.0386048	0.0451051	0.0322873	0.0259297	0.0356075	0.0558333	0.0511922	0.0597512	0.0405024	0.051968	0.0486633	0.0362663	0.04466	0.0324161	0.0419613	0.0450764
L-Threonic acid	Threonic acid	0.0998973	0.0762586	0.104618	0.0869265	0.101155	0.12978	0.117082	0.0927356	0.096407	0.105843	0.115438	0.103297	0.0868759	0.105377	0.140938	0.0989798	0.0957495	0.106066	0.143066	0.0821715
D-Fructose 1-phosphate	F1P	0.0118033	0.0132512	0.0116793	0.00946514	0.0136787	0.00919621	0.00692732	0.00545767	0.00601852	0.0154582	0.0180217	0.0153919	0.0141209	0.0124686	0.0216751	0.00998365	0.00901019	0.00932158	0.00970067	0.0125571
Carnosine	Carnosine	0.0148402	0.0232791	0.00901546	0.0108485	0.0136267	0.00894957	0.00552886	0.003379	0.00651584	0.0175174	0.0202779	0.00757476	0.0107199	0.0147388	0.0192482	0.0106699	0.0125283	0.00616755	0.00506387	0.0134278
Citric acid	Cit	0.253605	0.251944	0.245721	0.281553	0.248706	0.262461	0.234618	0.202755	0.178486	0.259155	0.296163	0.322221	0.248767	0.320965	0.280287	0.251839	0.267053	0.266723	0.307428	0.205967
N-Acetyl-D-glucosamine 1-phosphate	N-Acetyl-glucosamine-1P	0.00205909	0.00242923	0.0022281	0.00212528	0.00236646	0.00277853	0.00311539	0.00185229	0.00236903	0.0031608	0.00220377	0.00157067	0.00212547	0.00289613	0.00519559	0.00248827	0.00300836	0.00258837	0.00346353	0.0026932
3-Hydroxybutyric acid	3-Hydroxybutyric acid	0.0316614	0.0215569	0.0418599	0.0426347	0.0339666	0.0419645	0.0468979	0.0311207	0.0409067	0.0530594	0.0265871	0.0739017	0.0380722	0.0517762	0.045325	0.045492	0.0394739	0.0605712	0.0411257	0.0245181
Guanosine 5'-monophosphate	GMP	0.081623	0.088278	0.102286	0.0929786	0.0883712	0.134531	0.108826	0.0841475	0.0889878	0.115059	0.129231	0.11196	0.0946883	0.10538	0.120886	0.0891992	0.0847505	0.0856796	0.107797	0.0943166
Adenine	Adenine	0.274122	0.312091	0.35218	0.234861	0.280522	0.312267	0.261168	0.222225	0.207064	0.236584	0.408926	0.326609	0.248991	0.255951	0.395675	0.188248	0.217773	0.224699	0.213877	0.227031
2,3-Bisphosphoglycerate	2,3-BPG	0.0406234	0.0408946	0.0515377	0.0320652	0.0466882	0.044581	0.0540083	0.0561852	0.0402416	0.0513032	0.0458825	0.0679156	0.0396069	0.0583895	0.0629548	0.0631679	0.0722415	0.0712049	0.0840754	0.0321437
UDP-N-acetyl-alpha-D-glucosamine	UDP-N-acetyl-glucosamine	0.0417426	0.0523741	0.05236	0.0478556	0.0535501	0.071025	0.0601231	0.040812	0.0529353	0.0687117	0.071385	0.0527549	0.0512832	0.0655628	0.0691258	0.0553952	0.0537632	0.056559	0.0644453	0.0561795
Flavin adenine dinucleotide	FAD	0.00364511	0.00394785	0.00466952	0.00388725	0.00380264	0.00461055	0.00356201	0.00296941	0.00267583	0.00326382	0.00634204	0.00515533	0.00456846	0.00528307	0.00504845	0.00319393	0.00287619	0.00320104	0.00378794	0.00337068
D-Glucaric acid	Glucaric acid	0.0997052	0.0859107	0.124158	0.0947632	0.115601	0.148268	0.12775	0.0913579	0.105533	0.141505	0.153702	0.120112	0.0915305	0.122197	0.162964	0.0876426	0.103576	0.105036	0.152586	0.147227
Coenzyme A	CoA	0.00895318	0.00824225	0.0150817	0.0104017	0.0102305	0.019777	0.014041	0.00979607	0.0113643	0.0130071	0.0187845	0.0157062	0.0110787	0.0114421	0.0154915	0.00830383	0.00659151	0.0097045	0.0117885	0.0120399
Nicotinamide	NAM	8.25876	9.25882	7.31665	6.23555	7.74267	13.0028	9.30221	7.03666	7.62833	10.1434	13.4366	10.5789	8.02148	8.05627	12.8284	7.28374	6.4722	8.23081	8.77625	9.14157
Succinic acid	Suc	0.363184	0.43892	0.306908	0.454854	0.577028	0.715361	0.390822	0.377984	0.654678	0.579376	0.220913	0.474433	0.316683	0.33431	0.598559	0.313601	0.394434	0.611549	0.485173	0.411823
Inosine	Inosine	1.02741	1.10887	1.05104	0.714522	0.924953	0.757962	0.749957	0.516796	0.559429	1.24252	1.56124	0.731968	0.799231	0.830575	1.78042	0.496872	0.548359	0.502425	0.617795	1.17403
Isocitric acid	IsoCit	0.0278252	0.0347081	0.0260066	0.0344169	0.0193329	0.0324114	0.0209316	0.0170149	0.0166145	0.027662	0.0349891	0.0335556	0.0327998	0.0299558	0.0380115	0.0204564	0.0215232	0.0196973	0.0274329	0.0188243
N2-Acetyl- L-lysine	N-Acetyl-Lys	0.0129414	0.0139214	0.0110019	0.0115957	0.0189648	0.0189126	0.0142255	0.0184813	0.0126195	0.0161492	0.0215485	0.0280185	0.0147713	0.0180217	0.0251761	0.0179191	0.0172202	0.0221655	0.0143469	0.0141902
Adenosine 5'-monophosphate	AMP	0.437494	0.474338	0.502296	0.468298	0.504346	0.662716	0.538036	0.444368	0.477746	0.509054	0.775222	0.596974	0.561578	0.590373	0.639594	0.454347	0.393238	0.446683	0.524009	0.476565
Gamma-L-Glutamylcysteine	Gamma-Glu-Cys	0.0740674	0.0789073	0.0863741	0.10359	0.0787618	0.151627	0.104276	0.0476371	0.0947489	0.14116	0.086827	0.134326	0.0946483	0.0975765	0.176626	0.061146	0.0797069	0.0933157	0.102746	0.0983677
Allantoic acid	Allantoic acid	0.00190386	0.00145633	0.00172714	0.00163987	0.00214521	0.0017104	0.00165862	0.00172253	0.00110152	0.00165794	0.00172737	0.0015182	0.00160608	0.00181516	0.00193934	0.00129256	0.001577	0.00172423	0.00226134	0.00147808
L-Glutamic acid	Glu	6.25353	4.52508	6.80118	7.49459	7.92412	10.3295	7.958	4.24661	7.55268	11.0089	6.19393	11.1161	7.92525	8.46947	13.6232	6.10124	6.67457	7.52111	9.51693	6.64514
Xanthosine	Xanthosine	0.0882029	0.102277	0.102595	0.0774133	0.0949346	0.0520353	0.0734149	0.0344654	0.0316103	0.14585	0.121634	0.0707127	0.103157	0.0787373	0.137031	0.035694	0.0709984	0.0358748	0.0387106	0.133766
Succinic anhydride	Succinic anhydride	0.0633509	0.0845368	0.0707657	0.0898238	0.151757	0.133642	0.0790721	0.0714728	0.161066	0.163963	0.0560695	0.0976964	0.0642079	0.0748891	0.166165	0.064997	0.0770268	0.122708	0.0975301	0.122601
Nicotinamide mononucleotide	NMN	0.00270472	0.00205689	0.00365645	0.00193637	0.0032214	0.00274172	0.00277795	0.00163679	0.00137667	0.00249734	0.00492668	0.00400296	0.00308185	0.00311669	0.0058641	0.0021016	0.00107323	0.00157778	0.00205665	0.00249979
L-Gulono-1,4-lactone	Gamma-Glunolactone	0.0638252	0.0590063	0.0561174	0.0480889	0.0593885	0.0686224	0.0548876	0.0392246	0.0366847	0.0508788	0.0845099	0.0696851	0.0629879	0.0688021	0.0786508	0.0367867	0.0424055	0.0440953	0.0440882	0.0470084
Guanosine 5'-triphosphate	GTP	0.00340405	0.00365564	0.00454011	0.00404642	0.00355963	0.00432189	0.00464018	0.00482071	0.00271475	0.00558223	0.00518719	0.00521318	0.00377458	0.00542519	0.0047613	0.00498458	0.0049437	0.00505088	0.00514533	0.0049208
D-Glyceric acid	Glyceric acid	0.000814087	0.000580802	0.000553288	0.000599874	0.00054609	0.000592107	0.000557323	0.000735362	0.000411029	0.000294824	0.000659803	0.00074486	0.000548276	0.000969038	0.000564499	0.00050689	0.000693221	0.000710415	0.000541646	0.00037045
cis-Aconitic acid	cis-Aco	0.00868365	0.00877577	0.00677412	0.00818391	0.00716962	0.0081685	0.00737254	0.00695457	0.00524487	0.00816988	0.00729881	0.00898161	0.00712699	0.0100188	0.00808062	0.00931504	0.00988115	0.00964301	0.00979938	0.00594337
Uridine 5'-diphosphate glucose	UDP-Glc	0.0179037	0.0204267	0.0213319	0.0201334	0.0152393	0.0179	0.0199075	0.00882202	0.00928078	0.0227084	0.0290728	0.00997264	0.0123034	0.0186286	0.0189205	0.0209237	0.0224976	0.0122581	0.018332	0.0215406
2-Ketoglutaric acid	2KG	0.194214	0.174396	0.250566	0.183085	0.226849	0.266985	0.235426	0.178754	0.202983	0.258741	0.30442	0.236549	0.184934	0.26014	0.33663	0.175634	0.207079	0.203503	0.294335	0.282374
Xanthine	Xanthine	0.427358	0.464456	0.444107	0.349905	0.453386	0.529711	0.504958	0.366229	0.356139	0.820019	0.680487	0.362078	0.382493	0.407737	0.776474	0.311888	0.373962	0.355155	0.39967	0.72902
Hippuric acid	Hippuric acid	0.000952923	0.00185647	0.000551557	0.00930918	0.00121785	0.00153793	0.00124656	0.00101593	0.0006459	0.00105532	0.0024078	0.0045899	0.00272314	0.00304268	0.00217676	0.00171018	0.00179534	0.00157049	0.000813324	0.000521525
Reduced glutathione	GSH	18.8701	22.6033	18.965	21.2404	24.1277	21.8726	17.1396	10.7724	13.8294	27.3176	34.4025	25.1735	22.6808	21.809	32.6549	17.408	16.5064	16.6007	17.1531	23.1054
Beta-glutamic acid	Beta-Glu	0.121367	0.0983966	0.0964476	0.084682	0.146055	0.0772718	0.107645	0.135394	0.0674044	0.0832962	0.078042	0.168528	0.0881288	0.102757	0.167488	0.0626275	0.0419567	0.0733735	0.0856099	0.0924924
Adenosine 5'-diphosphate glucose	ADP-Glc	0.00245757	0.00304232	0.00258077	0.00290029	0.0020786	0.00269577	0.00292206	0.00134599	0.00141073	0.00288681	0.00402099	0.00159533	0.00218629	0.00261632	0.00268668	0.00307617	0.00271685	0.00182842	0.00243834	0.0026532
Allantoin	Allantoin	0.0455935	0.057156	0.0409569	0.0480566	0.0447095	0.0636274	0.051396	0.039367	0.0508176	0.051673	0.0736186	0.0588902	0.0608213	0.0509691	0.0566146	0.0429	0.038408	0.0529591	0.0624424	0.0420293
Cytosine	Cytosine	0.0279909	0.0291744	0.0287248	0.0397313	0.0225158	0.036392	0.0209224	0.0218002	0.0183376	0.032014	0.03224	0.0375921	0.0210437	0.019582	0.0336603	0.0189249	0.0211665	0.0217976	0.0244703	0.0241996
UDP-alpha-D-galactose	UDP-Galac	0.00621467	0.00653792	0.00925006	0.00710923	0.00627338	0.00970015	0.010234	0.00416153	0.00579918	0.0113571	0.0101363	0.00487312	0.00544337	0.00763898	0.00888612	0.00756708	0.00828369	0.00662809	0.00864846	0.00939356
Creatinine	Creatinine	0.30489	0.326202	0.295874	0.496704	0.325955	0.644419	0.329693	0.437765	0.319092	0.304947	0.427001	0.340815	0.318818	0.310444	0.424663	0.378118	0.321963	0.456677	0.385864	0.303551
L-Argininosuccinate	Argininosuccinate	0.0240074	0.0330657	0.0221995	0.0247493	0.0341651	0.0412726	0.0252299	0.0206357	0.0285246	0.0420377	0.0298458	0.0466986	0.0287478	0.0327827	0.0370113	0.0361081	0.0291058	0.0373118	0.0357255	0.0349716
Uridine 5'-monophosphate	UMP	0.185777	0.191091	0.211506	0.190102	0.202072	0.254044	0.218279	0.16642	0.170626	0.243713	0.291728	0.240033	0.184355	0.23588	0.246061	0.212847	0.205324	0.197847	0.219013	0.219288
5-aminoimidazole-4-carboxamide-1-_ﾀ-D-ribofuranosyl 5'-monophosphate	AICARP	0.00117377	0.000991685	0.0013265	0.00108667	0.00177685	0.000889223	0.00160871	0.00125353	0.000462241	0.00122178	0.00146745	0.00113348	0.00107172	0.00140527	0.00148226	0.00114884	0.000832411	0.00104646	0.000841311	0.00116719
N-Acetyl-L-leucine	N-Acetyl-Leu	0.000431304	0.000774827	0.000570859	0.000713588	0.00116909	0.000941056	0.000854879	0.000505126	0.00116147	0.000818379	0.000991466	0.00177706	0.00104992	0.00111248	0.00102716	0.00122895	0.00113084	0.00137073	0.000744763	0.00084076
D-Glucuronic acid	Glucuronic acid	0.0187661	0.0236955	0.0172413	0.0183731	0.0170791	0.0234972	0.0174437	0.0166028	0.0148541	0.0156036	0.0327355	0.035046	0.0241825	0.0293081	0.0261512	0.0160783	0.0137879	0.0185962	0.0173222	0.0151346
Hypoxanthine	Hypoxanthine	1.77483	1.98128	1.92098	1.44041	1.65356	2.14538	1.84137	1.47478	1.56711	2.44516	2.8477	1.50558	1.43802	1.59819	2.70425	1.19563	1.34035	1.2487	1.5469	2.19448
Adenosine 5'-diphosphate	ADP	0.141495	0.151187	0.175453	0.153106	0.15438	0.179956	0.150498	0.12789	0.115036	0.163196	0.180594	0.21864	0.143943	0.185439	0.181503	0.14581	0.150903	0.150216	0.180964	0.141746
L-Histidine	His	4.08525	4.13939	4.13357	3.50809	5.73426	4.51284	3.76731	3.52399	3.12271	5.1248	6.0568	5.33516	3.86868	3.98944	7.36727	3.62335	3.92729	3.54741	3.79536	5.07147
GDP-D-mannose	GDP-Man	0.00254399	0.00339145	0.00361083	0.00306895	0.00328045	0.00338208	0.00282422	0.00228053	0.00215652	0.00404809	0.0049407	0.00389265	0.00335579	0.00346632	0.00420255	0.0031645	0.0028637	0.00256991	0.00302878	0.00343192
Guanosine	Guanosine	0.0601976	0.0633893	0.0497218	0.0347449	0.0465996	0.0428314	0.0603889	0.0924979	0.0298513	0.0609037	0.0806639	0.0469578	0.0495843	0.0627365	0.0833108	0.059485	0.093357	0.190345	0.135057	0.0682763
L-Homocitrulline	Homocitrulline	0.0266142	0.0224221	0.0218331	0.0209205	0.0286986	0.0315949	0.0250843	0.0271108	0.0160701	0.0282845	0.0358981	0.0320653	0.0275575	0.0254381	0.0498299	0.0255275	0.0307964	0.0294058	0.0258384	0.020024
Reduced nicotinamide adenine dinucleotide phosphate	NADPH	8.57e-05	8.25e-05	0.000150665	0.000120253	0.000101803	0.000123346	0.000112262	8.79e-05	6.86e-05	0.000216914	0.000203391	0.000183281	0.000113994	0.000165896	0.000383908	8.51e-05	8.61e-05	9.14e-05	0.000159022	0.000462715
Nicotinamide-beta-riboside	NAM ribose	0.00470231	0.00697805	0.011697	0.00974417	0.00515292	0.00463678	0.00731028	0.00106262	0.0032225	0.0157903	0.00639905	0.00344898	0.0039318	0.00192946	0.0253428	0.000848533	0.00129867	0.00127307	0.000908592	0.00573642
Uridine 5'-triphosphate	UTP	0.0013051	0.00153022	0.00169798	0.0011553	0.00116164	0.00126921	0.00143046	0.00120133	0.00107121	0.0022857	0.00103811	0.00222988	0.00106229	0.00149128	0.0012028	0.00158563	0.00166293	0.00157036	0.0019008	0.0011938
Isovalerylglycine	IsovalerylGly	0.000386421	0.000590078	0.000374693	0.000762334	0.00118383	0.000764156	0.00056632	0.000688584	0.000723272	0.000330711	0.00089747	0.00243964	0.00156543	0.00146979	0.000537969	0.00142453	0.000847881	0.00132061	0.000611283	0.000454503
Adenosine 5'-triphosphate	ATP	0.0408327	0.0424776	0.0523068	0.0413309	0.0439046	0.0540761	0.0456854	0.0405566	0.0332112	0.0525979	0.0463787	0.0724766	0.0360682	0.049313	0.0465808	0.0490365	0.0516164	0.0501265	0.0594617	0.0431516
rac 3-Hydroxyisobutyric acid	3-Hydroxyisobutyric acid	0.00249314	0.00122934	0.003452	0.00307243	0.000523281	0.00141025	0.00432276	0.00116685	0.00113279	0.00176566	0.000761728	0.00124466	0.000787706	0.00135153	0.00170295	0.000778072	0.00232643	0.00166993	0.00124436	0.00106748
D-Gluconic acid	Gluconic acid	0.232203	0.248736	0.289418	0.249297	0.324622	0.321439	0.29214	0.227276	0.201899	0.330788	0.441315	0.421413	0.348481	0.398444	0.441991	0.228767	0.252898	0.288925	0.323652	0.314903
Uridine 5'-diphosphate	UDP	0.00703727	0.00756828	0.00762629	0.00578614	0.00614887	0.00712034	0.0064723	0.00533562	0.005925	0.00863117	0.00750759	0.0096073	0.00652318	0.00870146	0.00818077	0.00642619	0.00675735	0.0078699	0.00853139	0.00713806
Glycine	Gly	0.485723	0.542954	0.437421	0.407025	0.771914	0.505943	0.528314	0.448753	0.352785	0.716952	0.720117	0.625855	0.660678	0.664199	0.724893	0.55261	0.551727	0.540895	0.552393	0.509635
Guanine	Guanine	0.00581299	0.013342	0.00691391	0.00528124	0.0092604	0.00938752	0.00633194	0.00749836	0.00620086	0.00960106	0.0114896	0.0104581	0.00901909	0.00792104	0.0122435	0.00773204	0.00584407	0.00687753	0.00656208	0.00889518
Glycerophosphocholine	Glycerophosphocholine	4.94867	7.2108	6.29711	4.10181	5.6441	6.35665	4.76228	2.42048	3.89769	9.39432	7.15298	6.41452	5.34822	5.2202	5.99859	4.90559	5.09102	4.48616	6.75655	7.7532
Adenylosuccinic acid	Succinyl AMP	0.0194474	0.0195572	0.0158954	0.0155183	0.0143962	0.0207274	0.0194523	0.0136869	0.0133639	0.0189673	0.0291476	0.0228276	0.0211958	0.0195032	0.0241862	0.0155712	0.0131661	0.0182493	0.023473	0.0149209
2-Propylglutaric acid	2-Propylglutaric acid	0.000913694	0.000811195	0.00124486	0.00100965	0.00103207	0.00105333	0.000974358	0.000799867	0.00129234	0.000804716	0.00120691	0.00109004	0.000758612	0.00127365	0.00122645	0.000829478	0.000686408	0.000883162	0.000765955	0.00082051
L-Glutamine	Gln	17.4363	16.2219	17.1553	16.302	15.771	16.872	19.5736	10.2883	9.31654	24.5584	16.106	12.807	10.1667	12.5073	30.6478	8.59416	13.3951	8.9671	13.9731	17.6207
L-Alanine	Ala	2.68642	3.92477	2.54888	2.51478	5.14859	4.18686	2.56275	2.88955	3.03185	3.67524	4.29155	5.35969	4.37574	3.2809	4.59169	3.62455	2.66874	4.08818	3.74836	2.82621
3-Hydroxy-3-methylglutaric acid	3-Hydroxymethylglutaric acid	0.005265	0.00350702	0.00680176	0.00603943	0.00281856	0.00501245	0.00636525	0.00401409	0.00385376	0.0057744	0.00364391	0.00415286	0.00306605	0.00395968	0.00606783	0.00501529	0.00433829	0.00579802	0.00487628	0.00349131
Acetylglycine	Acetyl-Gly	0.00240887	0.00195519	0.00228077	0.00186035	0.00174223	0.00192873	0.00280883	0.00168677	0.00154123	0.0024436	0.00205546	0.00154242	0.00156258	0.0024824	0.00257135	0.00151622	0.00230446	0.00192209	0.00218384	0.00191941
DL-2-Hydroxybutyric acid	2-Hydroxybutyric acid	0.0077645	0.00222364	0.00956113	0.00905472	0.00206886	0.00302714	0.012811	0.00357368	0.00221755	0.00748982	0.00196214	0.00346342	0.00222641	0.00337259	0.00853583	0.00251239	0.00612429	0.00374437	0.00348264	0.00335537
O-Acetyl-L-homoserine	O-Acetyl-homoSer	0.00243285	0.00209526	0.00281576	0.00219505	0.00131883	0.00196605	0.00276629	0.0021475	0.00167438	0.00244586	0.00154593	0.00180061	0.00149537	0.00187519	0.00215372	0.00206765	0.00223628	0.00255762	0.00283601	0.00165542
N-Acetyl-L-glutamine	N-Acetyl-Gln	0.0153216	0.0160743	0.0142014	0.0177799	0.016117	0.0132389	0.0203223	0.0138638	0.0119926	0.0192814	0.0158065	0.0127287	0.00975353	0.0160212	0.0232455	0.0110458	0.019821	0.0141165	0.0152222	0.0180421
D-Galactosamine	Galactosamine	1.66355	1.60402	2.07472	1.73856	1.99867	2.12345	1.8642	1.50696	1.44566	2.1887	2.98946	2.25389	2.01924	2.16164	2.79266	1.22515	1.56431	1.62942	1.91353	1.82709
